# Supplementary material for: Specification, annotation, visualization and simulation of a large rule-based model for ERBB receptor signaling
Source: BMC Syst Biol. 2012 Aug 22;6:107. doi: 10.1186/1752-0509-6-107 (PMC3485121; doi:10.1186/1752-0509-6-107)
Supplement: Additional file 2 — ModelGuideWiki.zip. This archive file provides a copy of the files available online (https://modeling.tgen.org). These files serve to annotate the model. (ZIP 759 kb) [file 1752-0509-6-107-S2.zip]

Archive with 104 entries (97 files):
- ModelGuideWiki/
- ModelGuideWiki/.DS_Store
- __MACOSX/
- __MACOSX/ModelGuideWiki/
- __MACOSX/ModelGuideWiki/._.DS_Store
- ModelGuideWiki/ContactMap.graffle
- __MACOSX/ModelGuideWiki/._ContactMap.graffle
- ModelGuideWiki/ContactMap.pdf
- __MACOSX/ModelGuideWiki/._ContactMap.pdf
- ModelGuideWiki/DOGS/
- ModelGuideWiki/DOGS/.DS_Store
- __MACOSX/ModelGuideWiki/DOGS/
- __MACOSX/ModelGuideWiki/DOGS/._.DS_Store
- ModelGuideWiki/DOGS/Akt1.jpg
- __MACOSX/ModelGuideWiki/DOGS/._Akt1.jpg
- ModelGuideWiki/DOGS/DOG source files/
- ModelGuideWiki/DOGS/DOG source files/Akt1.XML
- __MACOSX/ModelGuideWiki/DOGS/DOG source files/
- __MACOSX/ModelGuideWiki/DOGS/DOG source files/._Akt1.XML
- ModelGuideWiki/DOGS/DOG source files/EGF.XML
- __MACOSX/ModelGuideWiki/DOGS/DOG source files/._EGF.XML
- ModelGuideWiki/DOGS/DOG source files/EGFR.XML
- __MACOSX/ModelGuideWiki/DOGS/DOG source files/._EGFR.XML
- ModelGuideWiki/DOGS/DOG source files/ErbB2.XML
- __MACOSX/ModelGuideWiki/DOGS/DOG source files/._ErbB2.XML
- ModelGuideWiki/DOGS/DOG source files/ErbB3.XML
- __MACOSX/ModelGuideWiki/DOGS/DOG source files/._ErbB3.XML
- ModelGuideWiki/DOGS/DOG source files/ErbB4.XML
- __MACOSX/ModelGuideWiki/DOGS/DOG source files/._ErbB4.XML
- ModelGuideWiki/DOGS/DOG source files/ERK2.XML
- __MACOSX/ModelGuideWiki/DOGS/DOG source files/._ERK2.XML
- ModelGuideWiki/DOGS/DOG source files/Gab1.XML
- __MACOSX/ModelGuideWiki/DOGS/DOG source files/._Gab1.XML
- ModelGuideWiki/DOGS/DOG source files/Grb2.XML
- __MACOSX/ModelGuideWiki/DOGS/DOG source files/._Grb2.XML
- ModelGuideWiki/DOGS/DOG source files/HRG.XML
- __MACOSX/ModelGuideWiki/DOGS/DOG source files/._HRG.XML
- ModelGuideWiki/DOGS/DOG source files/KRas.XML
- __MACOSX/ModelGuideWiki/DOGS/DOG source files/._KRas.XML
- ModelGuideWiki/DOGS/DOG source files/MEK1.XML
- __MACOSX/ModelGuideWiki/DOGS/DOG source files/._MEK1.XML
- ModelGuideWiki/DOGS/DOG source files/p110alpha.XML
- __MACOSX/ModelGuideWiki/DOGS/DOG source files/._p110alpha.XML
- ModelGuideWiki/DOGS/DOG source files/p120RasGAP.XML
- __MACOSX/ModelGuideWiki/DOGS/DOG source files/._p120RasGAP.XML
- ModelGuideWiki/DOGS/DOG source files/p52Shc1.XML
- __MACOSX/ModelGuideWiki/DOGS/DOG source files/._p52Shc1.XML
- ModelGuideWiki/DOGS/DOG source files/p85alpha.XML
- __MACOSX/ModelGuideWiki/DOGS/DOG source files/._p85alpha.XML
- ModelGuideWiki/DOGS/DOG source files/PDK1.XML
- __MACOSX/ModelGuideWiki/DOGS/DOG source files/._PDK1.XML
- ModelGuideWiki/DOGS/DOG source files/Raf1.XML
- __MACOSX/ModelGuideWiki/DOGS/DOG source files/._Raf1.XML
- ModelGuideWiki/DOGS/DOG source files/Sos1.XML
- __MACOSX/ModelGuideWiki/DOGS/DOG source files/._Sos1.XML
- __MACOSX/ModelGuideWiki/DOGS/._DOG source files
- ModelGuideWiki/DOGS/EGF.jpg
- __MACOSX/ModelGuideWiki/DOGS/._EGF.jpg
- ModelGuideWiki/DOGS/EGFR.jpg
- __MACOSX/ModelGuideWiki/DOGS/._EGFR.jpg
- ModelGuideWiki/DOGS/ErbB2.jpg
- __MACOSX/ModelGuideWiki/DOGS/._ErbB2.jpg
- ModelGuideWiki/DOGS/ErbB3.jpg
- __MACOSX/ModelGuideWiki/DOGS/._ErbB3.jpg
- ModelGuideWiki/DOGS/ErbB4.jpg
- __MACOSX/ModelGuideWiki/DOGS/._ErbB4.jpg
- ModelGuideWiki/DOGS/ERK2.jpg
- __MACOSX/ModelGuideWiki/DOGS/._ERK2.jpg
- ModelGuideWiki/DOGS/Gab1.jpg
- __MACOSX/ModelGuideWiki/DOGS/._Gab1.jpg
- ModelGuideWiki/DOGS/Grb2.jpg
- __MACOSX/ModelGuideWiki/DOGS/._Grb2.jpg
- ModelGuideWiki/DOGS/HRG.jpg
- __MACOSX/ModelGuideWiki/DOGS/._HRG.jpg
- ModelGuideWiki/DOGS/KRas.jpg
- __MACOSX/ModelGuideWiki/DOGS/._KRas.jpg
- ModelGuideWiki/DOGS/MEK1.jpg
- __MACOSX/ModelGuideWiki/DOGS/._MEK1.jpg
- ModelGuideWiki/DOGS/p110alpha.jpg
- __MACOSX/ModelGuideWiki/DOGS/._p110alpha.jpg
- ModelGuideWiki/DOGS/p120RasGAP.jpg
- __MACOSX/ModelGuideWiki/DOGS/._p120RasGAP.jpg
- ModelGuideWiki/DOGS/p52Shc1.jpg
- __MACOSX/ModelGuideWiki/DOGS/._p52Shc1.jpg
- ModelGuideWiki/DOGS/p85alpha.jpg
- __MACOSX/ModelGuideWiki/DOGS/._p85alpha.jpg
- ModelGuideWiki/DOGS/PDK1.jpg
- __MACOSX/ModelGuideWiki/DOGS/._PDK1.jpg
- ModelGuideWiki/DOGS/Raf1.jpg
- __MACOSX/ModelGuideWiki/DOGS/._Raf1.jpg
- ModelGuideWiki/DOGS/Sos1.jpg
- __MACOSX/ModelGuideWiki/DOGS/._Sos1.jpg
- ModelGuideWiki/DOGS/Thumbs.db
- __MACOSX/ModelGuideWiki/DOGS/._Thumbs.db
- __MACOSX/ModelGuideWiki/._DOGS
- ModelGuideWiki/ErbB_model.bngl
- __MACOSX/ModelGuideWiki/._ErbB_model.bngl
- ModelGuideWiki/ModelGuideWiki.html
- __MACOSX/ModelGuideWiki/._ModelGuideWiki.html
- ModelGuideWiki/PIP3.jpg
- __MACOSX/ModelGuideWiki/._PIP3.jpg
- ModelGuideWiki/TiddlySaver.jar
- __MACOSX/ModelGuideWiki/._TiddlySaver.jar
- __MACOSX/._ModelGuideWiki
