# Supplementary material for: Specification, annotation, visualization and simulation of a large rule-based model for ERBB receptor signaling
Source: BMC Syst Biol. 2012 Aug 22;6:107. doi: 10.1186/1752-0509-6-107 (PMC3485121; doi:10.1186/1752-0509-6-107)
Supplement: Additional file 2 — ModelGuideWiki.zip. This archive file provides a copy of the files available online (https://modeling.tgen.org). These files serve to annotate the model. (ZIP 759 kb) [file 1752-0509-6-107-S2.zip › ModelGuideWiki/ContactMap.graffle]

<?xml version="1.0" encoding="UTF-8"?>
<!DOCTYPE plist PUBLIC "-//Apple//DTD PLIST 1.0//EN" "http://www.apple.com/DTDs/PropertyList-1.0.dtd">
<plist version="1.0">
<dict>
	<key>ActiveLayerIndex</key>
	<integer>0</integer>
	<key>ApplicationVersion</key>
	<array>
		<string>com.omnigroup.OmniGrafflePro</string>
		<string>138.30.0.155892</string>
	</array>
	<key>AutoAdjust</key>
	<true/>
	<key>BackgroundGraphic</key>
	<dict>
		<key>Bounds</key>
		<string>{{0, 0}, {576, 733}}</string>
		<key>Class</key>
		<string>SolidGraphic</string>
		<key>ID</key>
		<integer>2</integer>
		<key>Style</key>
		<dict>
			<key>shadow</key>
			<dict>
				<key>Draws</key>
				<string>NO</string>
			</dict>
			<key>stroke</key>
			<dict>
				<key>Draws</key>
				<string>NO</string>
			</dict>
		</dict>
	</dict>
	<key>CanvasOrigin</key>
	<string>{0, 0}</string>
	<key>ColumnAlign</key>
	<integer>1</integer>
	<key>ColumnSpacing</key>
	<real>36</real>
	<key>CreationDate</key>
	<string>2010-02-20 13:48:13 -0700</string>
	<key>Creator</key>
	<string>Matthew Creamer</string>
	<key>DisplayScale</key>
	<string>1 0/72 in = 1.0000 in</string>
	<key>GraphDocumentVersion</key>
	<integer>6</integer>
	<key>GraphicsList</key>
	<array>
		<dict>
			<key>Bounds</key>
			<string>{{245.372, 669.601}, {6.92409, 7}}</string>
			<key>Class</key>
			<string>ShapedGraphic</string>
			<key>FitText</key>
			<string>Vertical</string>
			<key>Flow</key>
			<string>Resize</string>
			<key>FontInfo</key>
			<dict>
				<key>Font</key>
				<string>Helvetica</string>
				<key>Size</key>
				<real>7</real>
			</dict>
			<key>ID</key>
			<integer>5526</integer>
			<key>Layer</key>
			<integer>0</integer>
			<key>Shape</key>
			<string>Rectangle</string>
			<key>Style</key>
			<dict>
				<key>fill</key>
				<dict>
					<key>Draws</key>
					<string>NO</string>
				</dict>
				<key>shadow</key>
				<dict>
					<key>Draws</key>
					<string>NO</string>
				</dict>
				<key>stroke</key>
				<dict>
					<key>Draws</key>
					<string>NO</string>
				</dict>
			</dict>
			<key>Text</key>
			<dict>
				<key>Pad</key>
				<integer>0</integer>
				<key>Text</key>
				<string>{\rtf1\ansi\ansicpg1252\cocoartf1038\cocoasubrtf360
{\fonttbl\f0\fswiss\fcharset0 Helvetica;}
{\colortbl;\red255\green255\blue255;}
\pard\tx560\tx1120\tx1680\tx2240\tx2800\tx3360\tx3920\tx4480\tx5040\tx5600\tx6160\tx6720\qc\pardirnatural

\f0\fs12 \cf0 27}</string>
				<key>VerticalPad</key>
				<integer>0</integer>
			</dict>
		</dict>
		<dict>
			<key>Bounds</key>
			<string>{{96.9737, 311.629}, {6.92409, 7}}</string>
			<key>Class</key>
			<string>ShapedGraphic</string>
			<key>FitText</key>
			<string>Vertical</string>
			<key>Flow</key>
			<string>Resize</string>
			<key>FontInfo</key>
			<dict>
				<key>Font</key>
				<string>Helvetica</string>
				<key>Size</key>
				<real>7</real>
			</dict>
			<key>ID</key>
			<integer>5525</integer>
			<key>Layer</key>
			<integer>0</integer>
			<key>Shape</key>
			<string>Rectangle</string>
			<key>Style</key>
			<dict>
				<key>fill</key>
				<dict>
					<key>Draws</key>
					<string>NO</string>
				</dict>
				<key>shadow</key>
				<dict>
					<key>Draws</key>
					<string>NO</string>
				</dict>
				<key>stroke</key>
				<dict>
					<key>Draws</key>
					<string>NO</string>
				</dict>
			</dict>
			<key>Text</key>
			<dict>
				<key>Pad</key>
				<integer>0</integer>
				<key>Text</key>
				<string>{\rtf1\ansi\ansicpg1252\cocoartf1038\cocoasubrtf360
{\fonttbl\f0\fswiss\fcharset0 Helvetica;}
{\colortbl;\red255\green255\blue255;}
\pard\tx560\tx1120\tx1680\tx2240\tx2800\tx3360\tx3920\tx4480\tx5040\tx5600\tx6160\tx6720\qc\pardirnatural

\f0\fs12 \cf0 17}</string>
				<key>VerticalPad</key>
				<integer>0</integer>
			</dict>
		</dict>
		<dict>
			<key>Bounds</key>
			<string>{{437.612, 692.774}, {6.92409, 7}}</string>
			<key>Class</key>
			<string>ShapedGraphic</string>
			<key>FitText</key>
			<string>Vertical</string>
			<key>Flow</key>
			<string>Resize</string>
			<key>FontInfo</key>
			<dict>
				<key>Font</key>
				<string>Helvetica</string>
				<key>Size</key>
				<real>7</real>
			</dict>
			<key>ID</key>
			<integer>5513</integer>
			<key>Layer</key>
			<integer>0</integer>
			<key>Shape</key>
			<string>Rectangle</string>
			<key>Style</key>
			<dict>
				<key>fill</key>
				<dict>
					<key>Draws</key>
					<string>NO</string>
				</dict>
				<key>shadow</key>
				<dict>
					<key>Draws</key>
					<string>NO</string>
				</dict>
				<key>stroke</key>
				<dict>
					<key>Draws</key>
					<string>NO</string>
				</dict>
			</dict>
			<key>Text</key>
			<dict>
				<key>Pad</key>
				<integer>0</integer>
				<key>Text</key>
				<string>{\rtf1\ansi\ansicpg1252\cocoartf1038\cocoasubrtf360
{\fonttbl\f0\fswiss\fcharset0 Helvetica;}
{\colortbl;\red255\green255\blue255;}
\pard\tx560\tx1120\tx1680\tx2240\tx2800\tx3360\tx3920\tx4480\tx5040\tx5600\tx6160\tx6720\qc\pardirnatural

\f0\fs12 \cf0 31}</string>
				<key>VerticalPad</key>
				<integer>0</integer>
			</dict>
		</dict>
		<dict>
			<key>Bounds</key>
			<string>{{491.371, 625.5}, {6.92409, 7}}</string>
			<key>Class</key>
			<string>ShapedGraphic</string>
			<key>FitText</key>
			<string>Vertical</string>
			<key>Flow</key>
			<string>Resize</string>
			<key>FontInfo</key>
			<dict>
				<key>Font</key>
				<string>Helvetica</string>
				<key>Size</key>
				<real>7</real>
			</dict>
			<key>ID</key>
			<integer>5512</integer>
			<key>Layer</key>
			<integer>0</integer>
			<key>Shape</key>
			<string>Rectangle</string>
			<key>Style</key>
			<dict>
				<key>fill</key>
				<dict>
					<key>Draws</key>
					<string>NO</string>
				</dict>
				<key>shadow</key>
				<dict>
					<key>Draws</key>
					<string>NO</string>
				</dict>
				<key>stroke</key>
				<dict>
					<key>Draws</key>
					<string>NO</string>
				</dict>
			</dict>
			<key>Text</key>
			<dict>
				<key>Pad</key>
				<integer>0</integer>
				<key>Text</key>
				<string>{\rtf1\ansi\ansicpg1252\cocoartf1038\cocoasubrtf360
{\fonttbl\f0\fswiss\fcharset0 Helvetica;}
{\colortbl;\red255\green255\blue255;}
\pard\tx560\tx1120\tx1680\tx2240\tx2800\tx3360\tx3920\tx4480\tx5040\tx5600\tx6160\tx6720\qc\pardirnatural

\f0\fs12 \cf0 30}</string>
				<key>VerticalPad</key>
				<integer>0</integer>
			</dict>
		</dict>
		<dict>
			<key>Bounds</key>
			<string>{{463.543, 628.418}, {6.92409, 7}}</string>
			<key>Class</key>
			<string>ShapedGraphic</string>
			<key>FitText</key>
			<string>Vertical</string>
			<key>Flow</key>
			<string>Resize</string>
			<key>FontInfo</key>
			<dict>
				<key>Font</key>
				<string>Helvetica</string>
				<key>Size</key>
				<real>7</real>
			</dict>
			<key>ID</key>
			<integer>5511</integer>
			<key>Layer</key>
			<integer>0</integer>
			<key>Shape</key>
			<string>Rectangle</string>
			<key>Style</key>
			<dict>
				<key>fill</key>
				<dict>
					<key>Draws</key>
					<string>NO</string>
				</dict>
				<key>shadow</key>
				<dict>
					<key>Draws</key>
					<string>NO</string>
				</dict>
				<key>stroke</key>
				<dict>
					<key>Draws</key>
					<string>NO</string>
				</dict>
			</dict>
			<key>Text</key>
			<dict>
				<key>Pad</key>
				<integer>0</integer>
				<key>Text</key>
				<string>{\rtf1\ansi\ansicpg1252\cocoartf1038\cocoasubrtf360
{\fonttbl\f0\fswiss\fcharset0 Helvetica;}
{\colortbl;\red255\green255\blue255;}
\pard\tx560\tx1120\tx1680\tx2240\tx2800\tx3360\tx3920\tx4480\tx5040\tx5600\tx6160\tx6720\qc\pardirnatural

\f0\fs12 \cf0 29}</string>
				<key>VerticalPad</key>
				<integer>0</integer>
			</dict>
		</dict>
		<dict>
			<key>Bounds</key>
			<string>{{275.655, 622.02}, {6.92409, 7}}</string>
			<key>Class</key>
			<string>ShapedGraphic</string>
			<key>FitText</key>
			<string>Vertical</string>
			<key>Flow</key>
			<string>Resize</string>
			<key>FontInfo</key>
			<dict>
				<key>Font</key>
				<string>Helvetica</string>
				<key>Size</key>
				<real>7</real>
			</dict>
			<key>ID</key>
			<integer>5510</integer>
			<key>Layer</key>
			<integer>0</integer>
			<key>Shape</key>
			<string>Rectangle</string>
			<key>Style</key>
			<dict>
				<key>fill</key>
				<dict>
					<key>Draws</key>
					<string>NO</string>
				</dict>
				<key>shadow</key>
				<dict>
					<key>Draws</key>
					<string>NO</string>
				</dict>
				<key>stroke</key>
				<dict>
					<key>Draws</key>
					<string>NO</string>
				</dict>
			</dict>
			<key>Text</key>
			<dict>
				<key>Pad</key>
				<integer>0</integer>
				<key>Text</key>
				<string>{\rtf1\ansi\ansicpg1252\cocoartf1038\cocoasubrtf360
{\fonttbl\f0\fswiss\fcharset0 Helvetica;}
{\colortbl;\red255\green255\blue255;}
\pard\tx560\tx1120\tx1680\tx2240\tx2800\tx3360\tx3920\tx4480\tx5040\tx5600\tx6160\tx6720\qc\pardirnatural

\f0\fs12 \cf0 28}</string>
				<key>VerticalPad</key>
				<integer>0</integer>
			</dict>
		</dict>
		<dict>
			<key>Bounds</key>
			<string>{{50.0022, 652.445}, {6.92409, 7}}</string>
			<key>Class</key>
			<string>ShapedGraphic</string>
			<key>FitText</key>
			<string>Vertical</string>
			<key>Flow</key>
			<string>Resize</string>
			<key>FontInfo</key>
			<dict>
				<key>Font</key>
				<string>Helvetica</string>
				<key>Size</key>
				<real>7</real>
			</dict>
			<key>ID</key>
			<integer>5509</integer>
			<key>Layer</key>
			<integer>0</integer>
			<key>Shape</key>
			<string>Rectangle</string>
			<key>Style</key>
			<dict>
				<key>fill</key>
				<dict>
					<key>Draws</key>
					<string>NO</string>
				</dict>
				<key>shadow</key>
				<dict>
					<key>Draws</key>
					<string>NO</string>
				</dict>
				<key>stroke</key>
				<dict>
					<key>Draws</key>
					<string>NO</string>
				</dict>
			</dict>
			<key>Text</key>
			<dict>
				<key>Pad</key>
				<integer>0</integer>
				<key>Text</key>
				<string>{\rtf1\ansi\ansicpg1252\cocoartf1038\cocoasubrtf360
{\fonttbl\f0\fswiss\fcharset0 Helvetica;}
{\colortbl;\red255\green255\blue255;}
\pard\tx560\tx1120\tx1680\tx2240\tx2800\tx3360\tx3920\tx4480\tx5040\tx5600\tx6160\tx6720\qc\pardirnatural

\f0\fs12 \cf0 26}</string>
				<key>VerticalPad</key>
				<integer>0</integer>
			</dict>
		</dict>
		<dict>
			<key>Bounds</key>
			<string>{{103.582, 601.652}, {6.92409, 7}}</string>
			<key>Class</key>
			<string>ShapedGraphic</string>
			<key>FitText</key>
			<string>Vertical</string>
			<key>Flow</key>
			<string>Resize</string>
			<key>FontInfo</key>
			<dict>
				<key>Font</key>
				<string>Helvetica</string>
				<key>Size</key>
				<real>7</real>
			</dict>
			<key>ID</key>
			<integer>5508</integer>
			<key>Layer</key>
			<integer>0</integer>
			<key>Shape</key>
			<string>Rectangle</string>
			<key>Style</key>
			<dict>
				<key>fill</key>
				<dict>
					<key>Draws</key>
					<string>NO</string>
				</dict>
				<key>shadow</key>
				<dict>
					<key>Draws</key>
					<string>NO</string>
				</dict>
				<key>stroke</key>
				<dict>
					<key>Draws</key>
					<string>NO</string>
				</dict>
			</dict>
			<key>Text</key>
			<dict>
				<key>Pad</key>
				<integer>0</integer>
				<key>Text</key>
				<string>{\rtf1\ansi\ansicpg1252\cocoartf1038\cocoasubrtf360
{\fonttbl\f0\fswiss\fcharset0 Helvetica;}
{\colortbl;\red255\green255\blue255;}
\pard\tx560\tx1120\tx1680\tx2240\tx2800\tx3360\tx3920\tx4480\tx5040\tx5600\tx6160\tx6720\qc\pardirnatural

\f0\fs12 \cf0 25}</string>
				<key>VerticalPad</key>
				<integer>0</integer>
			</dict>
		</dict>
		<dict>
			<key>Bounds</key>
			<string>{{471.501, 541.288}, {6.92409, 7}}</string>
			<key>Class</key>
			<string>ShapedGraphic</string>
			<key>FitText</key>
			<string>Vertical</string>
			<key>Flow</key>
			<string>Resize</string>
			<key>FontInfo</key>
			<dict>
				<key>Font</key>
				<string>Helvetica</string>
				<key>Size</key>
				<real>7</real>
			</dict>
			<key>ID</key>
			<integer>5507</integer>
			<key>Layer</key>
			<integer>0</integer>
			<key>Shape</key>
			<string>Rectangle</string>
			<key>Style</key>
			<dict>
				<key>fill</key>
				<dict>
					<key>Draws</key>
					<string>NO</string>
				</dict>
				<key>shadow</key>
				<dict>
					<key>Draws</key>
					<string>NO</string>
				</dict>
				<key>stroke</key>
				<dict>
					<key>Draws</key>
					<string>NO</string>
				</dict>
			</dict>
			<key>Text</key>
			<dict>
				<key>Pad</key>
				<integer>0</integer>
				<key>Text</key>
				<string>{\rtf1\ansi\ansicpg1252\cocoartf1038\cocoasubrtf360
{\fonttbl\f0\fswiss\fcharset0 Helvetica;}
{\colortbl;\red255\green255\blue255;}
\pard\tx560\tx1120\tx1680\tx2240\tx2800\tx3360\tx3920\tx4480\tx5040\tx5600\tx6160\tx6720\qc\pardirnatural

\f0\fs12 \cf0 24}</string>
				<key>VerticalPad</key>
				<integer>0</integer>
			</dict>
		</dict>
		<dict>
			<key>Bounds</key>
			<string>{{427.5, 554}, {6.92409, 7}}</string>
			<key>Class</key>
			<string>ShapedGraphic</string>
			<key>FitText</key>
			<string>Vertical</string>
			<key>Flow</key>
			<string>Resize</string>
			<key>FontInfo</key>
			<dict>
				<key>Font</key>
				<string>Helvetica</string>
				<key>Size</key>
				<real>7</real>
			</dict>
			<key>ID</key>
			<integer>5506</integer>
			<key>Layer</key>
			<integer>0</integer>
			<key>Shape</key>
			<string>Rectangle</string>
			<key>Style</key>
			<dict>
				<key>fill</key>
				<dict>
					<key>Draws</key>
					<string>NO</string>
				</dict>
				<key>shadow</key>
				<dict>
					<key>Draws</key>
					<string>NO</string>
				</dict>
				<key>stroke</key>
				<dict>
					<key>Draws</key>
					<string>NO</string>
				</dict>
			</dict>
			<key>Text</key>
			<dict>
				<key>Pad</key>
				<integer>0</integer>
				<key>Text</key>
				<string>{\rtf1\ansi\ansicpg1252\cocoartf1038\cocoasubrtf360
{\fonttbl\f0\fswiss\fcharset0 Helvetica;}
{\colortbl;\red255\green255\blue255;}
\pard\tx560\tx1120\tx1680\tx2240\tx2800\tx3360\tx3920\tx4480\tx5040\tx5600\tx6160\tx6720\qc\pardirnatural

\f0\fs12 \cf0 23}</string>
				<key>VerticalPad</key>
				<integer>0</integer>
			</dict>
		</dict>
		<dict>
			<key>Bounds</key>
			<string>{{236, 568.198}, {6.92409, 7}}</string>
			<key>Class</key>
			<string>ShapedGraphic</string>
			<key>FitText</key>
			<string>Vertical</string>
			<key>Flow</key>
			<string>Resize</string>
			<key>FontInfo</key>
			<dict>
				<key>Font</key>
				<string>Helvetica</string>
				<key>Size</key>
				<real>7</real>
			</dict>
			<key>ID</key>
			<integer>5505</integer>
			<key>Layer</key>
			<integer>0</integer>
			<key>Shape</key>
			<string>Rectangle</string>
			<key>Style</key>
			<dict>
				<key>fill</key>
				<dict>
					<key>Draws</key>
					<string>NO</string>
				</dict>
				<key>shadow</key>
				<dict>
					<key>Draws</key>
					<string>NO</string>
				</dict>
				<key>stroke</key>
				<dict>
					<key>Draws</key>
					<string>NO</string>
				</dict>
			</dict>
			<key>Text</key>
			<dict>
				<key>Pad</key>
				<integer>0</integer>
				<key>Text</key>
				<string>{\rtf1\ansi\ansicpg1252\cocoartf1038\cocoasubrtf360
{\fonttbl\f0\fswiss\fcharset0 Helvetica;}
{\colortbl;\red255\green255\blue255;}
\pard\tx560\tx1120\tx1680\tx2240\tx2800\tx3360\tx3920\tx4480\tx5040\tx5600\tx6160\tx6720\qc\pardirnatural

\f0\fs12 \cf0 22}</string>
				<key>VerticalPad</key>
				<integer>0</integer>
			</dict>
		</dict>
		<dict>
			<key>Bounds</key>
			<string>{{301.875, 450.665}, {9.5, 7}}</string>
			<key>Class</key>
			<string>ShapedGraphic</string>
			<key>FitText</key>
			<string>Vertical</string>
			<key>Flow</key>
			<string>Resize</string>
			<key>FontInfo</key>
			<dict>
				<key>Font</key>
				<string>Helvetica</string>
				<key>Size</key>
				<real>7</real>
			</dict>
			<key>ID</key>
			<integer>5504</integer>
			<key>Layer</key>
			<integer>0</integer>
			<key>Shape</key>
			<string>Rectangle</string>
			<key>Style</key>
			<dict>
				<key>fill</key>
				<dict>
					<key>Draws</key>
					<string>NO</string>
				</dict>
				<key>shadow</key>
				<dict>
					<key>Draws</key>
					<string>NO</string>
				</dict>
				<key>stroke</key>
				<dict>
					<key>Draws</key>
					<string>NO</string>
				</dict>
			</dict>
			<key>Text</key>
			<dict>
				<key>Pad</key>
				<integer>0</integer>
				<key>Text</key>
				<string>{\rtf1\ansi\ansicpg1252\cocoartf1038\cocoasubrtf360
{\fonttbl\f0\fswiss\fcharset0 Helvetica;}
{\colortbl;\red255\green255\blue255;}
\pard\tx560\tx1120\tx1680\tx2240\tx2800\tx3360\tx3920\tx4480\tx5040\tx5600\tx6160\tx6720\qc\pardirnatural

\f0\fs12 \cf0 21}</string>
				<key>VerticalPad</key>
				<integer>0</integer>
			</dict>
		</dict>
		<dict>
			<key>Bounds</key>
			<string>{{40.1879, 448.762}, {6.92409, 7}}</string>
			<key>Class</key>
			<string>ShapedGraphic</string>
			<key>FitText</key>
			<string>Vertical</string>
			<key>Flow</key>
			<string>Resize</string>
			<key>FontInfo</key>
			<dict>
				<key>Font</key>
				<string>Helvetica</string>
				<key>Size</key>
				<real>7</real>
			</dict>
			<key>ID</key>
			<integer>5503</integer>
			<key>Layer</key>
			<integer>0</integer>
			<key>Shape</key>
			<string>Rectangle</string>
			<key>Style</key>
			<dict>
				<key>fill</key>
				<dict>
					<key>Draws</key>
					<string>NO</string>
				</dict>
				<key>shadow</key>
				<dict>
					<key>Draws</key>
					<string>NO</string>
				</dict>
				<key>stroke</key>
				<dict>
					<key>Draws</key>
					<string>NO</string>
				</dict>
			</dict>
			<key>Text</key>
			<dict>
				<key>Pad</key>
				<integer>0</integer>
				<key>Text</key>
				<string>{\rtf1\ansi\ansicpg1252\cocoartf1038\cocoasubrtf360
{\fonttbl\f0\fswiss\fcharset0 Helvetica;}
{\colortbl;\red255\green255\blue255;}
\pard\tx560\tx1120\tx1680\tx2240\tx2800\tx3360\tx3920\tx4480\tx5040\tx5600\tx6160\tx6720\qc\pardirnatural

\f0\fs12 \cf0 20}</string>
				<key>VerticalPad</key>
				<integer>0</integer>
			</dict>
		</dict>
		<dict>
			<key>Bounds</key>
			<string>{{50.0022, 406.307}, {6.92409, 7}}</string>
			<key>Class</key>
			<string>ShapedGraphic</string>
			<key>FitText</key>
			<string>Vertical</string>
			<key>Flow</key>
			<string>Resize</string>
			<key>FontInfo</key>
			<dict>
				<key>Font</key>
				<string>Helvetica</string>
				<key>Size</key>
				<real>7</real>
			</dict>
			<key>ID</key>
			<integer>5502</integer>
			<key>Layer</key>
			<integer>0</integer>
			<key>Shape</key>
			<string>Rectangle</string>
			<key>Style</key>
			<dict>
				<key>fill</key>
				<dict>
					<key>Draws</key>
					<string>NO</string>
				</dict>
				<key>shadow</key>
				<dict>
					<key>Draws</key>
					<string>NO</string>
				</dict>
				<key>stroke</key>
				<dict>
					<key>Draws</key>
					<string>NO</string>
				</dict>
			</dict>
			<key>Text</key>
			<dict>
				<key>Pad</key>
				<integer>0</integer>
				<key>Text</key>
				<string>{\rtf1\ansi\ansicpg1252\cocoartf1038\cocoasubrtf360
{\fonttbl\f0\fswiss\fcharset0 Helvetica;}
{\colortbl;\red255\green255\blue255;}
\pard\tx560\tx1120\tx1680\tx2240\tx2800\tx3360\tx3920\tx4480\tx5040\tx5600\tx6160\tx6720\qc\pardirnatural

\f0\fs12 \cf0 19}</string>
				<key>VerticalPad</key>
				<integer>0</integer>
			</dict>
		</dict>
		<dict>
			<key>Bounds</key>
			<string>{{116.052, 370.249}, {6.92409, 7}}</string>
			<key>Class</key>
			<string>ShapedGraphic</string>
			<key>FitText</key>
			<string>Vertical</string>
			<key>Flow</key>
			<string>Resize</string>
			<key>FontInfo</key>
			<dict>
				<key>Font</key>
				<string>Helvetica</string>
				<key>Size</key>
				<real>7</real>
			</dict>
			<key>ID</key>
			<integer>5501</integer>
			<key>Layer</key>
			<integer>0</integer>
			<key>Shape</key>
			<string>Rectangle</string>
			<key>Style</key>
			<dict>
				<key>fill</key>
				<dict>
					<key>Draws</key>
					<string>NO</string>
				</dict>
				<key>shadow</key>
				<dict>
					<key>Draws</key>
					<string>NO</string>
				</dict>
				<key>stroke</key>
				<dict>
					<key>Draws</key>
					<string>NO</string>
				</dict>
			</dict>
			<key>Text</key>
			<dict>
				<key>Pad</key>
				<integer>0</integer>
				<key>Text</key>
				<string>{\rtf1\ansi\ansicpg1252\cocoartf1038\cocoasubrtf360
{\fonttbl\f0\fswiss\fcharset0 Helvetica;}
{\colortbl;\red255\green255\blue255;}
\pard\tx560\tx1120\tx1680\tx2240\tx2800\tx3360\tx3920\tx4480\tx5040\tx5600\tx6160\tx6720\qc\pardirnatural

\f0\fs12 \cf0 18}</string>
				<key>VerticalPad</key>
				<integer>0</integer>
			</dict>
		</dict>
		<dict>
			<key>Bounds</key>
			<string>{{279.431, 280.132}, {6.92409, 7}}</string>
			<key>Class</key>
			<string>ShapedGraphic</string>
			<key>FitText</key>
			<string>Vertical</string>
			<key>Flow</key>
			<string>Resize</string>
			<key>FontInfo</key>
			<dict>
				<key>Font</key>
				<string>Helvetica</string>
				<key>Size</key>
				<real>7</real>
			</dict>
			<key>ID</key>
			<integer>5500</integer>
			<key>Layer</key>
			<integer>0</integer>
			<key>Shape</key>
			<string>Rectangle</string>
			<key>Style</key>
			<dict>
				<key>fill</key>
				<dict>
					<key>Draws</key>
					<string>NO</string>
				</dict>
				<key>shadow</key>
				<dict>
					<key>Draws</key>
					<string>NO</string>
				</dict>
				<key>stroke</key>
				<dict>
					<key>Draws</key>
					<string>NO</string>
				</dict>
			</dict>
			<key>Text</key>
			<dict>
				<key>Pad</key>
				<integer>0</integer>
				<key>Text</key>
				<string>{\rtf1\ansi\ansicpg1252\cocoartf1038\cocoasubrtf360
{\fonttbl\f0\fswiss\fcharset0 Helvetica;}
{\colortbl;\red255\green255\blue255;}
\pard\tx560\tx1120\tx1680\tx2240\tx2800\tx3360\tx3920\tx4480\tx5040\tx5600\tx6160\tx6720\qc\pardirnatural

\f0\fs12 \cf0 16}</string>
				<key>VerticalPad</key>
				<integer>0</integer>
			</dict>
		</dict>
		<dict>
			<key>Bounds</key>
			<string>{{242.667, 265.767}, {6.92409, 7}}</string>
			<key>Class</key>
			<string>ShapedGraphic</string>
			<key>FitText</key>
			<string>Vertical</string>
			<key>Flow</key>
			<string>Resize</string>
			<key>FontInfo</key>
			<dict>
				<key>Font</key>
				<string>Helvetica</string>
				<key>Size</key>
				<real>7</real>
			</dict>
			<key>ID</key>
			<integer>5499</integer>
			<key>Layer</key>
			<integer>0</integer>
			<key>Shape</key>
			<string>Rectangle</string>
			<key>Style</key>
			<dict>
				<key>fill</key>
				<dict>
					<key>Draws</key>
					<string>NO</string>
				</dict>
				<key>shadow</key>
				<dict>
					<key>Draws</key>
					<string>NO</string>
				</dict>
				<key>stroke</key>
				<dict>
					<key>Draws</key>
					<string>NO</string>
				</dict>
			</dict>
			<key>Text</key>
			<dict>
				<key>Pad</key>
				<integer>0</integer>
				<key>Text</key>
				<string>{\rtf1\ansi\ansicpg1252\cocoartf1038\cocoasubrtf360
{\fonttbl\f0\fswiss\fcharset0 Helvetica;}
{\colortbl;\red255\green255\blue255;}
\pard\tx560\tx1120\tx1680\tx2240\tx2800\tx3360\tx3920\tx4480\tx5040\tx5600\tx6160\tx6720\qc\pardirnatural

\f0\fs12 \cf0 15}</string>
				<key>VerticalPad</key>
				<integer>0</integer>
			</dict>
		</dict>
		<dict>
			<key>Bounds</key>
			<string>{{199.503, 278.917}, {6.92409, 7}}</string>
			<key>Class</key>
			<string>ShapedGraphic</string>
			<key>FitText</key>
			<string>Vertical</string>
			<key>Flow</key>
			<string>Resize</string>
			<key>FontInfo</key>
			<dict>
				<key>Font</key>
				<string>Helvetica</string>
				<key>Size</key>
				<real>7</real>
			</dict>
			<key>ID</key>
			<integer>5498</integer>
			<key>Layer</key>
			<integer>0</integer>
			<key>Shape</key>
			<string>Rectangle</string>
			<key>Style</key>
			<dict>
				<key>fill</key>
				<dict>
					<key>Draws</key>
					<string>NO</string>
				</dict>
				<key>shadow</key>
				<dict>
					<key>Draws</key>
					<string>NO</string>
				</dict>
				<key>stroke</key>
				<dict>
					<key>Draws</key>
					<string>NO</string>
				</dict>
			</dict>
			<key>Text</key>
			<dict>
				<key>Pad</key>
				<integer>0</integer>
				<key>Text</key>
				<string>{\rtf1\ansi\ansicpg1252\cocoartf1038\cocoasubrtf360
{\fonttbl\f0\fswiss\fcharset0 Helvetica;}
{\colortbl;\red255\green255\blue255;}
\pard\tx560\tx1120\tx1680\tx2240\tx2800\tx3360\tx3920\tx4480\tx5040\tx5600\tx6160\tx6720\qc\pardirnatural

\f0\fs12 \cf0 14}</string>
				<key>VerticalPad</key>
				<integer>0</integer>
			</dict>
		</dict>
		<dict>
			<key>Bounds</key>
			<string>{{114.909, 280.628}, {6.92409, 7}}</string>
			<key>Class</key>
			<string>ShapedGraphic</string>
			<key>FitText</key>
			<string>Vertical</string>
			<key>Flow</key>
			<string>Resize</string>
			<key>FontInfo</key>
			<dict>
				<key>Font</key>
				<string>Helvetica</string>
				<key>Size</key>
				<real>7</real>
			</dict>
			<key>ID</key>
			<integer>5497</integer>
			<key>Layer</key>
			<integer>0</integer>
			<key>Shape</key>
			<string>Rectangle</string>
			<key>Style</key>
			<dict>
				<key>fill</key>
				<dict>
					<key>Draws</key>
					<string>NO</string>
				</dict>
				<key>shadow</key>
				<dict>
					<key>Draws</key>
					<string>NO</string>
				</dict>
				<key>stroke</key>
				<dict>
					<key>Draws</key>
					<string>NO</string>
				</dict>
			</dict>
			<key>Text</key>
			<dict>
				<key>Pad</key>
				<integer>0</integer>
				<key>Text</key>
				<string>{\rtf1\ansi\ansicpg1252\cocoartf1038\cocoasubrtf360
{\fonttbl\f0\fswiss\fcharset0 Helvetica;}
{\colortbl;\red255\green255\blue255;}
\pard\tx560\tx1120\tx1680\tx2240\tx2800\tx3360\tx3920\tx4480\tx5040\tx5600\tx6160\tx6720\qc\pardirnatural

\f0\fs12 \cf0 13}</string>
				<key>VerticalPad</key>
				<integer>0</integer>
			</dict>
		</dict>
		<dict>
			<key>Bounds</key>
			<string>{{487.635, 150.065}, {6.92409, 7}}</string>
			<key>Class</key>
			<string>ShapedGraphic</string>
			<key>FitText</key>
			<string>Vertical</string>
			<key>Flow</key>
			<string>Resize</string>
			<key>FontInfo</key>
			<dict>
				<key>Font</key>
				<string>Helvetica</string>
				<key>Size</key>
				<real>7</real>
			</dict>
			<key>ID</key>
			<integer>5496</integer>
			<key>Layer</key>
			<integer>0</integer>
			<key>Shape</key>
			<string>Rectangle</string>
			<key>Style</key>
			<dict>
				<key>fill</key>
				<dict>
					<key>Draws</key>
					<string>NO</string>
				</dict>
				<key>shadow</key>
				<dict>
					<key>Draws</key>
					<string>NO</string>
				</dict>
				<key>stroke</key>
				<dict>
					<key>Draws</key>
					<string>NO</string>
				</dict>
			</dict>
			<key>Text</key>
			<dict>
				<key>Pad</key>
				<integer>0</integer>
				<key>Text</key>
				<string>{\rtf1\ansi\ansicpg1252\cocoartf1038\cocoasubrtf360
{\fonttbl\f0\fswiss\fcharset0 Helvetica;}
{\colortbl;\red255\green255\blue255;}
\pard\tx560\tx1120\tx1680\tx2240\tx2800\tx3360\tx3920\tx4480\tx5040\tx5600\tx6160\tx6720\qc\pardirnatural

\f0\fs12 \cf0 12}</string>
				<key>VerticalPad</key>
				<integer>0</integer>
			</dict>
		</dict>
		<dict>
			<key>Bounds</key>
			<string>{{199.503, 162.074}, {6.92409, 7}}</string>
			<key>Class</key>
			<string>ShapedGraphic</string>
			<key>FitText</key>
			<string>Vertical</string>
			<key>Flow</key>
			<string>Resize</string>
			<key>FontInfo</key>
			<dict>
				<key>Font</key>
				<string>Helvetica</string>
				<key>Size</key>
				<real>7</real>
			</dict>
			<key>ID</key>
			<integer>5494</integer>
			<key>Layer</key>
			<integer>0</integer>
			<key>Shape</key>
			<string>Rectangle</string>
			<key>Style</key>
			<dict>
				<key>fill</key>
				<dict>
					<key>Draws</key>
					<string>NO</string>
				</dict>
				<key>shadow</key>
				<dict>
					<key>Draws</key>
					<string>NO</string>
				</dict>
				<key>stroke</key>
				<dict>
					<key>Draws</key>
					<string>NO</string>
				</dict>
			</dict>
			<key>Text</key>
			<dict>
				<key>Pad</key>
				<integer>0</integer>
				<key>Text</key>
				<string>{\rtf1\ansi\ansicpg1252\cocoartf1038\cocoasubrtf360
{\fonttbl\f0\fswiss\fcharset0 Helvetica;}
{\colortbl;\red255\green255\blue255;}
\pard\tx560\tx1120\tx1680\tx2240\tx2800\tx3360\tx3920\tx4480\tx5040\tx5600\tx6160\tx6720\qc\pardirnatural

\f0\fs12 \cf0 11}</string>
				<key>VerticalPad</key>
				<integer>0</integer>
			</dict>
		</dict>
		<dict>
			<key>Bounds</key>
			<string>{{63.7081, 160.818}, {6.92409, 7}}</string>
			<key>Class</key>
			<string>ShapedGraphic</string>
			<key>FitText</key>
			<string>Vertical</string>
			<key>Flow</key>
			<string>Resize</string>
			<key>FontInfo</key>
			<dict>
				<key>Font</key>
				<string>Helvetica</string>
				<key>Size</key>
				<real>7</real>
			</dict>
			<key>ID</key>
			<integer>5493</integer>
			<key>Layer</key>
			<integer>0</integer>
			<key>Shape</key>
			<string>Rectangle</string>
			<key>Style</key>
			<dict>
				<key>fill</key>
				<dict>
					<key>Draws</key>
					<string>NO</string>
				</dict>
				<key>shadow</key>
				<dict>
					<key>Draws</key>
					<string>NO</string>
				</dict>
				<key>stroke</key>
				<dict>
					<key>Draws</key>
					<string>NO</string>
				</dict>
			</dict>
			<key>Text</key>
			<dict>
				<key>Pad</key>
				<integer>0</integer>
				<key>Text</key>
				<string>{\rtf1\ansi\ansicpg1252\cocoartf1038\cocoasubrtf360
{\fonttbl\f0\fswiss\fcharset0 Helvetica;}
{\colortbl;\red255\green255\blue255;}
\pard\tx560\tx1120\tx1680\tx2240\tx2800\tx3360\tx3920\tx4480\tx5040\tx5600\tx6160\tx6720\qc\pardirnatural

\f0\fs12 \cf0 10}</string>
				<key>VerticalPad</key>
				<integer>0</integer>
			</dict>
		</dict>
		<dict>
			<key>Bounds</key>
			<string>{{508.856, 134.525}, {6.92409, 7}}</string>
			<key>Class</key>
			<string>ShapedGraphic</string>
			<key>FitText</key>
			<string>Vertical</string>
			<key>Flow</key>
			<string>Resize</string>
			<key>FontInfo</key>
			<dict>
				<key>Font</key>
				<string>Helvetica</string>
				<key>Size</key>
				<real>7</real>
			</dict>
			<key>ID</key>
			<integer>5492</integer>
			<key>Layer</key>
			<integer>0</integer>
			<key>Shape</key>
			<string>Rectangle</string>
			<key>Style</key>
			<dict>
				<key>fill</key>
				<dict>
					<key>Draws</key>
					<string>NO</string>
				</dict>
				<key>shadow</key>
				<dict>
					<key>Draws</key>
					<string>NO</string>
				</dict>
				<key>stroke</key>
				<dict>
					<key>Draws</key>
					<string>NO</string>
				</dict>
			</dict>
			<key>Text</key>
			<dict>
				<key>Pad</key>
				<integer>0</integer>
				<key>Text</key>
				<string>{\rtf1\ansi\ansicpg1252\cocoartf1038\cocoasubrtf360
{\fonttbl\f0\fswiss\fcharset0 Helvetica;}
{\colortbl;\red255\green255\blue255;}
\pard\tx560\tx1120\tx1680\tx2240\tx2800\tx3360\tx3920\tx4480\tx5040\tx5600\tx6160\tx6720\qc\pardirnatural

\f0\fs12 \cf0 9}</string>
				<key>VerticalPad</key>
				<integer>0</integer>
			</dict>
		</dict>
		<dict>
			<key>Bounds</key>
			<string>{{223, 124.878}, {6.92409, 7}}</string>
			<key>Class</key>
			<string>ShapedGraphic</string>
			<key>FitText</key>
			<string>Vertical</string>
			<key>Flow</key>
			<string>Resize</string>
			<key>FontInfo</key>
			<dict>
				<key>Font</key>
				<string>Helvetica</string>
				<key>Size</key>
				<real>7</real>
			</dict>
			<key>ID</key>
			<integer>5491</integer>
			<key>Layer</key>
			<integer>0</integer>
			<key>Shape</key>
			<string>Rectangle</string>
			<key>Style</key>
			<dict>
				<key>fill</key>
				<dict>
					<key>Draws</key>
					<string>NO</string>
				</dict>
				<key>shadow</key>
				<dict>
					<key>Draws</key>
					<string>NO</string>
				</dict>
				<key>stroke</key>
				<dict>
					<key>Draws</key>
					<string>NO</string>
				</dict>
			</dict>
			<key>Text</key>
			<dict>
				<key>Pad</key>
				<integer>0</integer>
				<key>Text</key>
				<string>{\rtf1\ansi\ansicpg1252\cocoartf1038\cocoasubrtf360
{\fonttbl\f0\fswiss\fcharset0 Helvetica;}
{\colortbl;\red255\green255\blue255;}
\pard\tx560\tx1120\tx1680\tx2240\tx2800\tx3360\tx3920\tx4480\tx5040\tx5600\tx6160\tx6720\qc\pardirnatural

\f0\fs12 \cf0 8}</string>
				<key>VerticalPad</key>
				<integer>0</integer>
			</dict>
		</dict>
		<dict>
			<key>Bounds</key>
			<string>{{58.1559, 111.943}, {6.92409, 7}}</string>
			<key>Class</key>
			<string>ShapedGraphic</string>
			<key>FitText</key>
			<string>Vertical</string>
			<key>Flow</key>
			<string>Resize</string>
			<key>FontInfo</key>
			<dict>
				<key>Font</key>
				<string>Helvetica</string>
				<key>Size</key>
				<real>7</real>
			</dict>
			<key>ID</key>
			<integer>5490</integer>
			<key>Layer</key>
			<integer>0</integer>
			<key>Shape</key>
			<string>Rectangle</string>
			<key>Style</key>
			<dict>
				<key>fill</key>
				<dict>
					<key>Draws</key>
					<string>NO</string>
				</dict>
				<key>shadow</key>
				<dict>
					<key>Draws</key>
					<string>NO</string>
				</dict>
				<key>stroke</key>
				<dict>
					<key>Draws</key>
					<string>NO</string>
				</dict>
			</dict>
			<key>Text</key>
			<dict>
				<key>Pad</key>
				<integer>0</integer>
				<key>Text</key>
				<string>{\rtf1\ansi\ansicpg1252\cocoartf1038\cocoasubrtf360
{\fonttbl\f0\fswiss\fcharset0 Helvetica;}
{\colortbl;\red255\green255\blue255;}
\pard\tx560\tx1120\tx1680\tx2240\tx2800\tx3360\tx3920\tx4480\tx5040\tx5600\tx6160\tx6720\qc\pardirnatural

\f0\fs12 \cf0 7}</string>
				<key>VerticalPad</key>
				<integer>0</integer>
			</dict>
		</dict>
		<dict>
			<key>Bounds</key>
			<string>{{464.576, 63}, {6.92409, 7}}</string>
			<key>Class</key>
			<string>ShapedGraphic</string>
			<key>FitText</key>
			<string>Vertical</string>
			<key>Flow</key>
			<string>Resize</string>
			<key>FontInfo</key>
			<dict>
				<key>Font</key>
				<string>Helvetica</string>
				<key>Size</key>
				<real>7</real>
			</dict>
			<key>ID</key>
			<integer>5489</integer>
			<key>Layer</key>
			<integer>0</integer>
			<key>Shape</key>
			<string>Rectangle</string>
			<key>Style</key>
			<dict>
				<key>fill</key>
				<dict>
					<key>Draws</key>
					<string>NO</string>
				</dict>
				<key>shadow</key>
				<dict>
					<key>Draws</key>
					<string>NO</string>
				</dict>
				<key>stroke</key>
				<dict>
					<key>Draws</key>
					<string>NO</string>
				</dict>
			</dict>
			<key>Text</key>
			<dict>
				<key>Pad</key>
				<integer>0</integer>
				<key>Text</key>
				<string>{\rtf1\ansi\ansicpg1252\cocoartf1038\cocoasubrtf360
{\fonttbl\f0\fswiss\fcharset0 Helvetica;}
{\colortbl;\red255\green255\blue255;}
\pard\tx560\tx1120\tx1680\tx2240\tx2800\tx3360\tx3920\tx4480\tx5040\tx5600\tx6160\tx6720\qc\pardirnatural

\f0\fs12 \cf0 6}</string>
				<key>VerticalPad</key>
				<integer>0</integer>
			</dict>
		</dict>
		<dict>
			<key>Bounds</key>
			<string>{{316.576, 63.5962}, {6.92409, 7}}</string>
			<key>Class</key>
			<string>ShapedGraphic</string>
			<key>FitText</key>
			<string>Vertical</string>
			<key>Flow</key>
			<string>Resize</string>
			<key>FontInfo</key>
			<dict>
				<key>Font</key>
				<string>Helvetica</string>
				<key>Size</key>
				<real>7</real>
			</dict>
			<key>ID</key>
			<integer>5488</integer>
			<key>Layer</key>
			<integer>0</integer>
			<key>Shape</key>
			<string>Rectangle</string>
			<key>Style</key>
			<dict>
				<key>fill</key>
				<dict>
					<key>Draws</key>
					<string>NO</string>
				</dict>
				<key>shadow</key>
				<dict>
					<key>Draws</key>
					<string>NO</string>
				</dict>
				<key>stroke</key>
				<dict>
					<key>Draws</key>
					<string>NO</string>
				</dict>
			</dict>
			<key>Text</key>
			<dict>
				<key>Pad</key>
				<integer>0</integer>
				<key>Text</key>
				<string>{\rtf1\ansi\ansicpg1252\cocoartf1038\cocoasubrtf360
{\fonttbl\f0\fswiss\fcharset0 Helvetica;}
{\colortbl;\red255\green255\blue255;}
\pard\tx560\tx1120\tx1680\tx2240\tx2800\tx3360\tx3920\tx4480\tx5040\tx5600\tx6160\tx6720\qc\pardirnatural

\f0\fs12 \cf0 5}</string>
				<key>VerticalPad</key>
				<integer>0</integer>
			</dict>
		</dict>
		<dict>
			<key>Bounds</key>
			<string>{{178.576, 64}, {6.92409, 7}}</string>
			<key>Class</key>
			<string>ShapedGraphic</string>
			<key>FitText</key>
			<string>Vertical</string>
			<key>Flow</key>
			<string>Resize</string>
			<key>FontInfo</key>
			<dict>
				<key>Font</key>
				<string>Helvetica</string>
				<key>Size</key>
				<real>7</real>
			</dict>
			<key>ID</key>
			<integer>5487</integer>
			<key>Layer</key>
			<integer>0</integer>
			<key>Shape</key>
			<string>Rectangle</string>
			<key>Style</key>
			<dict>
				<key>fill</key>
				<dict>
					<key>Draws</key>
					<string>NO</string>
				</dict>
				<key>shadow</key>
				<dict>
					<key>Draws</key>
					<string>NO</string>
				</dict>
				<key>stroke</key>
				<dict>
					<key>Draws</key>
					<string>NO</string>
				</dict>
			</dict>
			<key>Text</key>
			<dict>
				<key>Pad</key>
				<integer>0</integer>
				<key>Text</key>
				<string>{\rtf1\ansi\ansicpg1252\cocoartf1038\cocoasubrtf360
{\fonttbl\f0\fswiss\fcharset0 Helvetica;}
{\colortbl;\red255\green255\blue255;}
\pard\tx560\tx1120\tx1680\tx2240\tx2800\tx3360\tx3920\tx4480\tx5040\tx5600\tx6160\tx6720\qc\pardirnatural

\f0\fs12 \cf0 4}</string>
				<key>VerticalPad</key>
				<integer>0</integer>
			</dict>
		</dict>
		<dict>
			<key>Bounds</key>
			<string>{{30.5, 61.4923}, {6.92409, 7}}</string>
			<key>Class</key>
			<string>ShapedGraphic</string>
			<key>FitText</key>
			<string>Vertical</string>
			<key>Flow</key>
			<string>Resize</string>
			<key>FontInfo</key>
			<dict>
				<key>Font</key>
				<string>Helvetica</string>
				<key>Size</key>
				<real>7</real>
			</dict>
			<key>ID</key>
			<integer>5480</integer>
			<key>Layer</key>
			<integer>0</integer>
			<key>Shape</key>
			<string>Rectangle</string>
			<key>Style</key>
			<dict>
				<key>fill</key>
				<dict>
					<key>Draws</key>
					<string>NO</string>
				</dict>
				<key>shadow</key>
				<dict>
					<key>Draws</key>
					<string>NO</string>
				</dict>
				<key>stroke</key>
				<dict>
					<key>Draws</key>
					<string>NO</string>
				</dict>
			</dict>
			<key>Text</key>
			<dict>
				<key>Pad</key>
				<integer>0</integer>
				<key>Text</key>
				<string>{\rtf1\ansi\ansicpg1252\cocoartf1038\cocoasubrtf360
{\fonttbl\f0\fswiss\fcharset0 Helvetica;}
{\colortbl;\red255\green255\blue255;}
\pard\tx560\tx1120\tx1680\tx2240\tx2800\tx3360\tx3920\tx4480\tx5040\tx5600\tx6160\tx6720\qc\pardirnatural

\f0\fs12 \cf0 3}</string>
				<key>VerticalPad</key>
				<integer>0</integer>
			</dict>
		</dict>
		<dict>
			<key>Bounds</key>
			<string>{{367.458, 39.0346}, {6.92409, 7}}</string>
			<key>Class</key>
			<string>ShapedGraphic</string>
			<key>FitText</key>
			<string>Vertical</string>
			<key>Flow</key>
			<string>Resize</string>
			<key>FontInfo</key>
			<dict>
				<key>Font</key>
				<string>Helvetica</string>
				<key>Size</key>
				<real>7</real>
			</dict>
			<key>ID</key>
			<integer>5479</integer>
			<key>Layer</key>
			<integer>0</integer>
			<key>Shape</key>
			<string>Rectangle</string>
			<key>Style</key>
			<dict>
				<key>fill</key>
				<dict>
					<key>Draws</key>
					<string>NO</string>
				</dict>
				<key>shadow</key>
				<dict>
					<key>Draws</key>
					<string>NO</string>
				</dict>
				<key>stroke</key>
				<dict>
					<key>Draws</key>
					<string>NO</string>
				</dict>
			</dict>
			<key>Text</key>
			<dict>
				<key>Pad</key>
				<integer>0</integer>
				<key>Text</key>
				<string>{\rtf1\ansi\ansicpg1252\cocoartf1038\cocoasubrtf360
{\fonttbl\f0\fswiss\fcharset0 Helvetica;}
{\colortbl;\red255\green255\blue255;}
\pard\tx560\tx1120\tx1680\tx2240\tx2800\tx3360\tx3920\tx4480\tx5040\tx5600\tx6160\tx6720\qc\pardirnatural

\f0\fs12 \cf0 2}</string>
				<key>VerticalPad</key>
				<integer>0</integer>
			</dict>
		</dict>
		<dict>
			<key>Bounds</key>
			<string>{{40.5601, 37.4359}, {6.92409, 7}}</string>
			<key>Class</key>
			<string>ShapedGraphic</string>
			<key>FitText</key>
			<string>Vertical</string>
			<key>Flow</key>
			<string>Resize</string>
			<key>FontInfo</key>
			<dict>
				<key>Font</key>
				<string>Helvetica</string>
				<key>Size</key>
				<real>7</real>
			</dict>
			<key>ID</key>
			<integer>5478</integer>
			<key>Layer</key>
			<integer>0</integer>
			<key>Shape</key>
			<string>Rectangle</string>
			<key>Style</key>
			<dict>
				<key>fill</key>
				<dict>
					<key>Draws</key>
					<string>NO</string>
				</dict>
				<key>shadow</key>
				<dict>
					<key>Draws</key>
					<string>NO</string>
				</dict>
				<key>stroke</key>
				<dict>
					<key>Draws</key>
					<string>NO</string>
				</dict>
			</dict>
			<key>Text</key>
			<dict>
				<key>Pad</key>
				<integer>0</integer>
				<key>Text</key>
				<string>{\rtf1\ansi\ansicpg1252\cocoartf1038\cocoasubrtf360
{\fonttbl\f0\fswiss\fcharset0 Helvetica;}
{\colortbl;\red255\green255\blue255;}
\pard\tx560\tx1120\tx1680\tx2240\tx2800\tx3360\tx3920\tx4480\tx5040\tx5600\tx6160\tx6720\qc\pardirnatural

\f0\fs12 \cf0 1}</string>
				<key>VerticalPad</key>
				<integer>0</integer>
			</dict>
		</dict>
		<dict>
			<key>Class</key>
			<string>LineGraphic</string>
			<key>Head</key>
			<dict>
				<key>ID</key>
				<integer>4373</integer>
			</dict>
			<key>ID</key>
			<integer>4376</integer>
			<key>Layer</key>
			<integer>1</integer>
			<key>OrthogonalBarAutomatic</key>
			<true/>
			<key>OrthogonalBarPoint</key>
			<string>{0, 0}</string>
			<key>OrthogonalBarPosition</key>
			<real>-1</real>
			<key>Points</key>
			<array>
				<string>{36.5416, 33.5793}</string>
				<string>{36.5416, 43.6515}</string>
			</array>
			<key>Style</key>
			<dict>
				<key>stroke</key>
				<dict>
					<key>HeadArrow</key>
					<string>0</string>
					<key>LineType</key>
					<integer>2</integer>
					<key>TailArrow</key>
					<string>StickArrow</string>
					<key>Width</key>
					<real>0.5</real>
				</dict>
			</dict>
			<key>Tail</key>
			<dict>
				<key>ID</key>
				<integer>3305</integer>
			</dict>
		</dict>
		<dict>
			<key>Class</key>
			<string>LineGraphic</string>
			<key>Head</key>
			<dict>
				<key>ID</key>
				<integer>4398</integer>
			</dict>
			<key>ID</key>
			<integer>4375</integer>
			<key>Layer</key>
			<integer>1</integer>
			<key>OrthogonalBarAutomatic</key>
			<true/>
			<key>OrthogonalBarPoint</key>
			<string>{0, 0}</string>
			<key>OrthogonalBarPosition</key>
			<real>-1</real>
			<key>Points</key>
			<array>
				<string>{41.5, 49}</string>
				<string>{42.0796, 79.8414}</string>
			</array>
			<key>Style</key>
			<dict>
				<key>stroke</key>
				<dict>
					<key>HeadArrow</key>
					<string>StickArrow</string>
					<key>LineType</key>
					<integer>2</integer>
					<key>TailArrow</key>
					<string>0</string>
					<key>Width</key>
					<real>0.5</real>
				</dict>
			</dict>
		</dict>
		<dict>
			<key>Class</key>
			<string>LineGraphic</string>
			<key>Head</key>
			<dict>
				<key>ID</key>
				<integer>4392</integer>
			</dict>
			<key>ID</key>
			<integer>4393</integer>
			<key>Layer</key>
			<integer>1</integer>
			<key>OrthogonalBarAutomatic</key>
			<true/>
			<key>OrthogonalBarPoint</key>
			<string>{0, 0}</string>
			<key>OrthogonalBarPosition</key>
			<real>-1</real>
			<key>Points</key>
			<array>
				<string>{31.5, 49}</string>
				<string>{15.285, 49}</string>
				<string>{12.3741, 79.4049}</string>
			</array>
			<key>Style</key>
			<dict>
				<key>stroke</key>
				<dict>
					<key>HeadArrow</key>
					<string>StickArrow</string>
					<key>LineType</key>
					<integer>2</integer>
					<key>TailArrow</key>
					<string>0</string>
					<key>Width</key>
					<real>0.5</real>
				</dict>
			</dict>
		</dict>
		<dict>
			<key>Class</key>
			<string>LineGraphic</string>
			<key>ID</key>
			<integer>4373</integer>
			<key>Layer</key>
			<integer>1</integer>
			<key>Points</key>
			<array>
				<string>{36.5416, 43.6515}</string>
				<string>{31.5416, 48.6515}</string>
			</array>
			<key>Rotation</key>
			<real>90</real>
			<key>Style</key>
			<dict>
				<key>stroke</key>
				<dict>
					<key>HeadArrow</key>
					<string>0</string>
					<key>TailArrow</key>
					<string>0</string>
					<key>Width</key>
					<real>0.5</real>
				</dict>
			</dict>
		</dict>
		<dict>
			<key>Class</key>
			<string>LineGraphic</string>
			<key>ID</key>
			<integer>4372</integer>
			<key>Layer</key>
			<integer>1</integer>
			<key>Points</key>
			<array>
				<string>{36.5416, 43.6515}</string>
				<string>{41.5416, 48.6515}</string>
			</array>
			<key>Style</key>
			<dict>
				<key>stroke</key>
				<dict>
					<key>HeadArrow</key>
					<string>0</string>
					<key>TailArrow</key>
					<string>0</string>
					<key>Width</key>
					<real>0.5</real>
				</dict>
			</dict>
		</dict>
		<dict>
			<key>Class</key>
			<string>LineGraphic</string>
			<key>ID</key>
			<integer>5448</integer>
			<key>Layer</key>
			<integer>2</integer>
			<key>Points</key>
			<array>
				<string>{453, 48.5}</string>
				<string>{457.408, 53.5}</string>
			</array>
			<key>Style</key>
			<dict>
				<key>stroke</key>
				<dict>
					<key>HeadArrow</key>
					<string>0</string>
					<key>TailArrow</key>
					<string>0</string>
					<key>Width</key>
					<real>0.5</real>
				</dict>
			</dict>
		</dict>
		<dict>
			<key>Class</key>
			<string>LineGraphic</string>
			<key>Head</key>
			<dict>
				<key>ID</key>
				<integer>5352</integer>
			</dict>
			<key>ID</key>
			<integer>5447</integer>
			<key>Layer</key>
			<integer>2</integer>
			<key>OrthogonalBarAutomatic</key>
			<true/>
			<key>OrthogonalBarPoint</key>
			<string>{0, 0}</string>
			<key>OrthogonalBarPosition</key>
			<real>-1</real>
			<key>Points</key>
			<array>
				<string>{457.359, 53.5}</string>
				<string>{457.359, 79.7297}</string>
			</array>
			<key>Style</key>
			<dict>
				<key>stroke</key>
				<dict>
					<key>HeadArrow</key>
					<string>StickArrow</string>
					<key>LineType</key>
					<integer>2</integer>
					<key>TailArrow</key>
					<string>0</string>
					<key>Width</key>
					<real>0.5</real>
				</dict>
			</dict>
		</dict>
		<dict>
			<key>Class</key>
			<string>LineGraphic</string>
			<key>ID</key>
			<integer>5445</integer>
			<key>Layer</key>
			<integer>2</integer>
			<key>Points</key>
			<array>
				<string>{342.908, 48.5}</string>
				<string>{338.5, 53.5}</string>
			</array>
			<key>Rotation</key>
			<real>90</real>
			<key>Style</key>
			<dict>
				<key>stroke</key>
				<dict>
					<key>HeadArrow</key>
					<string>0</string>
					<key>TailArrow</key>
					<string>0</string>
					<key>Width</key>
					<real>0.5</real>
				</dict>
			</dict>
		</dict>
		<dict>
			<key>Class</key>
			<string>LineGraphic</string>
			<key>Head</key>
			<dict>
				<key>ID</key>
				<integer>4402</integer>
			</dict>
			<key>ID</key>
			<integer>5444</integer>
			<key>Layer</key>
			<integer>2</integer>
			<key>OrthogonalBarAutomatic</key>
			<true/>
			<key>OrthogonalBarPoint</key>
			<string>{0, 0}</string>
			<key>OrthogonalBarPosition</key>
			<real>-1</real>
			<key>Points</key>
			<array>
				<string>{338.633, 54}</string>
				<string>{338.633, 80.1884}</string>
			</array>
			<key>Style</key>
			<dict>
				<key>stroke</key>
				<dict>
					<key>HeadArrow</key>
					<string>StickArrow</string>
					<key>LineType</key>
					<integer>2</integer>
					<key>TailArrow</key>
					<string>0</string>
					<key>Width</key>
					<real>0.5</real>
				</dict>
			</dict>
		</dict>
		<dict>
			<key>Class</key>
			<string>LineGraphic</string>
			<key>Head</key>
			<dict>
				<key>ID</key>
				<integer>5356</integer>
			</dict>
			<key>ID</key>
			<integer>5443</integer>
			<key>Layer</key>
			<integer>2</integer>
			<key>OrthogonalBarAutomatic</key>
			<true/>
			<key>OrthogonalBarPoint</key>
			<string>{0, 0}</string>
			<key>OrthogonalBarPosition</key>
			<real>-1</real>
			<key>Points</key>
			<array>
				<string>{367.5, 48.5}</string>
				<string>{484.581, 48.5}</string>
				<string>{486.759, 80.0055}</string>
			</array>
			<key>Style</key>
			<dict>
				<key>stroke</key>
				<dict>
					<key>HeadArrow</key>
					<string>StickArrow</string>
					<key>LineType</key>
					<integer>2</integer>
					<key>TailArrow</key>
					<string>0</string>
					<key>Width</key>
					<real>0.5</real>
				</dict>
			</dict>
		</dict>
		<dict>
			<key>Class</key>
			<string>LineGraphic</string>
			<key>Head</key>
			<dict>
				<key>ID</key>
				<integer>4400</integer>
			</dict>
			<key>ID</key>
			<integer>5442</integer>
			<key>Layer</key>
			<integer>2</integer>
			<key>OrthogonalBarAutomatic</key>
			<true/>
			<key>OrthogonalBarPoint</key>
			<string>{0, 0}</string>
			<key>OrthogonalBarPosition</key>
			<real>-1</real>
			<key>Points</key>
			<array>
				<string>{357.5, 48.5}</string>
				<string>{319.297, 48.5}</string>
				<string>{310.071, 80.6615}</string>
			</array>
			<key>Style</key>
			<dict>
				<key>stroke</key>
				<dict>
					<key>HeadArrow</key>
					<string>StickArrow</string>
					<key>LineType</key>
					<integer>2</integer>
					<key>TailArrow</key>
					<string>0</string>
					<key>Width</key>
					<real>0.5</real>
				</dict>
			</dict>
		</dict>
		<dict>
			<key>Class</key>
			<string>LineGraphic</string>
			<key>ID</key>
			<integer>4172</integer>
			<key>Layer</key>
			<integer>2</integer>
			<key>OrthogonalBarAutomatic</key>
			<true/>
			<key>OrthogonalBarPoint</key>
			<string>{0, 0}</string>
			<key>OrthogonalBarPosition</key>
			<real>-1</real>
			<key>Points</key>
			<array>
				<string>{362.254, 34.7339}</string>
				<string>{362.254, 43}</string>
			</array>
			<key>Style</key>
			<dict>
				<key>stroke</key>
				<dict>
					<key>HeadArrow</key>
					<string>0</string>
					<key>LineType</key>
					<integer>2</integer>
					<key>TailArrow</key>
					<string>StickArrow</string>
					<key>Width</key>
					<real>0.5</real>
				</dict>
			</dict>
			<key>Tail</key>
			<dict>
				<key>ID</key>
				<integer>2840</integer>
			</dict>
		</dict>
		<dict>
			<key>Class</key>
			<string>LineGraphic</string>
			<key>ID</key>
			<integer>4368</integer>
			<key>Layer</key>
			<integer>2</integer>
			<key>Points</key>
			<array>
				<string>{362.458, 43.6515}</string>
				<string>{357.458, 48.6515}</string>
			</array>
			<key>Rotation</key>
			<real>90</real>
			<key>Style</key>
			<dict>
				<key>stroke</key>
				<dict>
					<key>HeadArrow</key>
					<string>0</string>
					<key>TailArrow</key>
					<string>0</string>
					<key>Width</key>
					<real>0.5</real>
				</dict>
			</dict>
		</dict>
		<dict>
			<key>Class</key>
			<string>LineGraphic</string>
			<key>ID</key>
			<integer>4367</integer>
			<key>Layer</key>
			<integer>2</integer>
			<key>Points</key>
			<array>
				<string>{362.458, 43.6515}</string>
				<string>{367.458, 48.6515}</string>
			</array>
			<key>Style</key>
			<dict>
				<key>stroke</key>
				<dict>
					<key>HeadArrow</key>
					<string>0</string>
					<key>TailArrow</key>
					<string>0</string>
					<key>Width</key>
					<real>0.5</real>
				</dict>
			</dict>
		</dict>
		<dict>
			<key>Class</key>
			<string>LineGraphic</string>
			<key>Head</key>
			<dict>
				<key>ID</key>
				<integer>4397</integer>
			</dict>
			<key>ID</key>
			<integer>5484</integer>
			<key>Layer</key>
			<integer>3</integer>
			<key>OrthogonalBarAutomatic</key>
			<true/>
			<key>OrthogonalBarPoint</key>
			<string>{0, 0}</string>
			<key>OrthogonalBarPosition</key>
			<real>-1</real>
			<key>Points</key>
			<array>
				<string>{30.898, 61.5}</string>
				<string>{37.5, 75}</string>
				<string>{30.7359, 82.454}</string>
			</array>
			<key>Style</key>
			<dict>
				<key>stroke</key>
				<dict>
					<key>HeadArrow</key>
					<string>StickArrow</string>
					<key>LineType</key>
					<integer>2</integer>
					<key>TailArrow</key>
					<string>0</string>
					<key>Width</key>
					<real>0.5</real>
				</dict>
			</dict>
		</dict>
		<dict>
			<key>Class</key>
			<string>LineGraphic</string>
			<key>ID</key>
			<integer>5482</integer>
			<key>Layer</key>
			<integer>3</integer>
			<key>Points</key>
			<array>
				<string>{30.898, 61.4783}</string>
				<string>{26.9505, 65.4263}</string>
			</array>
			<key>Rotation</key>
			<real>90</real>
			<key>Style</key>
			<dict>
				<key>stroke</key>
				<dict>
					<key>HeadArrow</key>
					<string>0</string>
					<key>TailArrow</key>
					<string>0</string>
					<key>Width</key>
					<real>0.5</real>
				</dict>
			</dict>
		</dict>
		<dict>
			<key>Class</key>
			<string>LineGraphic</string>
			<key>ID</key>
			<integer>5474</integer>
			<key>Layer</key>
			<integer>3</integer>
			<key>Points</key>
			<array>
				<string>{319.259, 55.5525}</string>
				<string>{323.207, 59.5}</string>
			</array>
			<key>Style</key>
			<dict>
				<key>stroke</key>
				<dict>
					<key>HeadArrow</key>
					<string>0</string>
					<key>TailArrow</key>
					<string>0</string>
					<key>Width</key>
					<real>0.5</real>
				</dict>
			</dict>
		</dict>
		<dict>
			<key>Class</key>
			<string>LineGraphic</string>
			<key>ID</key>
			<integer>5471</integer>
			<key>Layer</key>
			<integer>3</integer>
			<key>OrthogonalBarAutomatic</key>
			<true/>
			<key>OrthogonalBarPoint</key>
			<string>{0, 0}</string>
			<key>OrthogonalBarPosition</key>
			<real>-1</real>
			<key>Points</key>
			<array>
				<string>{323.072, 79.8987}</string>
				<string>{323.072, 59.5}</string>
			</array>
			<key>Style</key>
			<dict>
				<key>stroke</key>
				<dict>
					<key>HeadArrow</key>
					<string>0</string>
					<key>LineType</key>
					<integer>2</integer>
					<key>TailArrow</key>
					<string>StickArrow</string>
					<key>Width</key>
					<real>0.5</real>
				</dict>
			</dict>
			<key>Tail</key>
			<dict>
				<key>ID</key>
				<integer>4401</integer>
			</dict>
		</dict>
		<dict>
			<key>Class</key>
			<string>LineGraphic</string>
			<key>ID</key>
			<integer>5470</integer>
			<key>Layer</key>
			<integer>3</integer>
			<key>Points</key>
			<array>
				<string>{181.191, 55.5525}</string>
				<string>{185.138, 59.5}</string>
			</array>
			<key>Style</key>
			<dict>
				<key>stroke</key>
				<dict>
					<key>HeadArrow</key>
					<string>0</string>
					<key>TailArrow</key>
					<string>0</string>
					<key>Width</key>
					<real>0.5</real>
				</dict>
			</dict>
		</dict>
		<dict>
			<key>Class</key>
			<string>LineGraphic</string>
			<key>Head</key>
			<dict>
				<key>ID</key>
				<integer>5354</integer>
			</dict>
			<key>ID</key>
			<integer>5468</integer>
			<key>Layer</key>
			<integer>3</integer>
			<key>OrthogonalBarAutomatic</key>
			<true/>
			<key>OrthogonalBarPoint</key>
			<string>{0, 0}</string>
			<key>OrthogonalBarPosition</key>
			<real>-1</real>
			<key>Points</key>
			<array>
				<string>{26.8847, 79.8394}</string>
				<string>{26.8617, 55.5}</string>
				<string>{467.5, 55.5}</string>
				<string>{470.87, 79.8344}</string>
			</array>
			<key>Style</key>
			<dict>
				<key>stroke</key>
				<dict>
					<key>HeadArrow</key>
					<string>StickArrow</string>
					<key>LineType</key>
					<integer>2</integer>
					<key>TailArrow</key>
					<string>StickArrow</string>
					<key>Width</key>
					<real>0.5</real>
				</dict>
			</dict>
			<key>Tail</key>
			<dict>
				<key>ID</key>
				<integer>4397</integer>
			</dict>
		</dict>
		<dict>
			<key>Class</key>
			<string>LineGraphic</string>
			<key>ID</key>
			<integer>5469</integer>
			<key>Layer</key>
			<integer>3</integer>
			<key>OrthogonalBarAutomatic</key>
			<true/>
			<key>OrthogonalBarPoint</key>
			<string>{0, 0}</string>
			<key>OrthogonalBarPosition</key>
			<real>-1</real>
			<key>Points</key>
			<array>
				<string>{185.529, 80.3549}</string>
				<string>{185.529, 59.5}</string>
			</array>
			<key>Style</key>
			<dict>
				<key>stroke</key>
				<dict>
					<key>HeadArrow</key>
					<string>0</string>
					<key>LineType</key>
					<integer>2</integer>
					<key>TailArrow</key>
					<string>StickArrow</string>
					<key>Width</key>
					<real>0.5</real>
				</dict>
			</dict>
			<key>Tail</key>
			<dict>
				<key>ID</key>
				<integer>4399</integer>
			</dict>
		</dict>
		<dict>
			<key>Class</key>
			<string>LineGraphic</string>
			<key>ID</key>
			<integer>5374</integer>
			<key>Layer</key>
			<integer>3</integer>
			<key>Points</key>
			<array>
				<string>{443.984, 118.589}</string>
				<string>{526.006, 118.589}</string>
			</array>
			<key>Style</key>
			<dict>
				<key>stroke</key>
				<dict>
					<key>HeadArrow</key>
					<string>Ball</string>
					<key>TailArrow</key>
					<string>0</string>
					<key>Width</key>
					<real>0.5</real>
				</dict>
			</dict>
		</dict>
		<dict>
			<key>Class</key>
			<string>LineGraphic</string>
			<key>ID</key>
			<integer>5348</integer>
			<key>Layer</key>
			<integer>3</integer>
			<key>Points</key>
			<array>
				<string>{547.846, 118.431}</string>
				<string>{560.528, 118.431}</string>
			</array>
			<key>Style</key>
			<dict>
				<key>stroke</key>
				<dict>
					<key>HeadArrow</key>
					<string>Ball</string>
					<key>TailArrow</key>
					<string>0</string>
					<key>Width</key>
					<real>0.5</real>
				</dict>
			</dict>
		</dict>
		<dict>
			<key>Class</key>
			<string>LineGraphic</string>
			<key>ID</key>
			<integer>5342</integer>
			<key>Layer</key>
			<integer>3</integer>
			<key>Points</key>
			<array>
				<string>{531.213, 118.589}</string>
				<string>{543.506, 118.589}</string>
			</array>
			<key>Style</key>
			<dict>
				<key>stroke</key>
				<dict>
					<key>HeadArrow</key>
					<string>Ball</string>
					<key>TailArrow</key>
					<string>0</string>
					<key>Width</key>
					<real>0.5</real>
				</dict>
			</dict>
		</dict>
		<dict>
			<key>Class</key>
			<string>LineGraphic</string>
			<key>ID</key>
			<integer>5373</integer>
			<key>Layer</key>
			<integer>3</integer>
			<key>Points</key>
			<array>
				<string>{279.431, 118.589}</string>
				<string>{290.47, 118.589}</string>
			</array>
			<key>Style</key>
			<dict>
				<key>stroke</key>
				<dict>
					<key>HeadArrow</key>
					<string>Ball</string>
					<key>TailArrow</key>
					<string>0</string>
					<key>Width</key>
					<real>0.5</real>
				</dict>
			</dict>
		</dict>
		<dict>
			<key>Class</key>
			<string>LineGraphic</string>
			<key>ID</key>
			<integer>5372</integer>
			<key>Layer</key>
			<integer>3</integer>
			<key>Points</key>
			<array>
				<string>{143.103, 118.431}</string>
				<string>{154.142, 118.431}</string>
			</array>
			<key>Style</key>
			<dict>
				<key>stroke</key>
				<dict>
					<key>HeadArrow</key>
					<string>Ball</string>
					<key>TailArrow</key>
					<string>0</string>
					<key>Width</key>
					<real>0.5</real>
				</dict>
			</dict>
		</dict>
		<dict>
			<key>Bounds</key>
			<string>{{290.331, 146.162}, {1.87212, 2.06458}}</string>
			<key>Class</key>
			<string>ShapedGraphic</string>
			<key>FontInfo</key>
			<dict>
				<key>Font</key>
				<string>Helvetica</string>
				<key>Size</key>
				<real>4</real>
			</dict>
			<key>ID</key>
			<integer>5367</integer>
			<key>Layer</key>
			<integer>3</integer>
			<key>Line</key>
			<dict>
				<key>ID</key>
				<integer>5365</integer>
				<key>Position</key>
				<real>0.76359999179840088</real>
				<key>RotationType</key>
				<integer>0</integer>
			</dict>
			<key>Shape</key>
			<string>Circle</string>
			<key>Style</key>
			<dict>
				<key>fill</key>
				<dict>
					<key>Color</key>
					<dict>
						<key>b</key>
						<string>0</string>
						<key>g</key>
						<string>0</string>
						<key>r</key>
						<string>0</string>
					</dict>
				</dict>
				<key>shadow</key>
				<dict>
					<key>Draws</key>
					<string>NO</string>
				</dict>
				<key>stroke</key>
				<dict>
					<key>Width</key>
					<real>0.5</real>
				</dict>
			</dict>
		</dict>
		<dict>
			<key>Bounds</key>
			<string>{{283.857, 161.538}, {17.1713, 6.40639}}</string>
			<key>Class</key>
			<string>ShapedGraphic</string>
			<key>FontInfo</key>
			<dict>
				<key>Font</key>
				<string>Helvetica</string>
				<key>Size</key>
				<real>3.8000001907348633</real>
			</dict>
			<key>ID</key>
			<integer>5366</integer>
			<key>Layer</key>
			<integer>3</integer>
			<key>Shape</key>
			<string>Rectangle</string>
			<key>Style</key>
			<dict>
				<key>fill</key>
				<dict>
					<key>Draws</key>
					<string>NO</string>
				</dict>
				<key>shadow</key>
				<dict>
					<key>Draws</key>
					<string>NO</string>
				</dict>
				<key>stroke</key>
				<dict>
					<key>Draws</key>
					<string>NO</string>
					<key>Width</key>
					<real>0.5</real>
				</dict>
			</dict>
			<key>Text</key>
			<dict>
				<key>Pad</key>
				<integer>0</integer>
				<key>Text</key>
				<string>{\rtf1\ansi\ansicpg1252\cocoartf1038\cocoasubrtf360
{\fonttbl\f0\fswiss\fcharset0 Helvetica;}
{\colortbl;\red255\green255\blue255;}
\pard\tx560\tx1120\tx1680\tx2240\tx2800\tx3360\tx3920\tx4480\tx5040\tx5600\tx6160\tx6720\qc\pardirnatural

\f0\fs7\fsmilli3800 \cf0 pY1248}</string>
				<key>VerticalPad</key>
				<integer>0</integer>
			</dict>
		</dict>
		<dict>
			<key>Class</key>
			<string>LineGraphic</string>
			<key>FontInfo</key>
			<dict>
				<key>Font</key>
				<string>Helvetica</string>
				<key>Size</key>
				<real>4</real>
			</dict>
			<key>ID</key>
			<integer>5365</integer>
			<key>Layer</key>
			<integer>3</integer>
			<key>Points</key>
			<array>
				<string>{291.267, 100.986}</string>
				<string>{291.267, 161.5}</string>
			</array>
			<key>Style</key>
			<dict>
				<key>stroke</key>
				<dict>
					<key>HeadArrow</key>
					<string>0</string>
					<key>TailArrow</key>
					<string>Box</string>
					<key>Width</key>
					<real>0.5</real>
				</dict>
			</dict>
		</dict>
		<dict>
			<key>Class</key>
			<string>LineGraphic</string>
			<key>ID</key>
			<integer>5299</integer>
			<key>Layer</key>
			<integer>3</integer>
			<key>Points</key>
			<array>
				<string>{541.864, 372.15}</string>
				<string>{552.963, 372.15}</string>
			</array>
			<key>Style</key>
			<dict>
				<key>stroke</key>
				<dict>
					<key>HeadArrow</key>
					<string>0</string>
					<key>TailArrow</key>
					<string>Ball</string>
					<key>Width</key>
					<real>0.5</real>
				</dict>
			</dict>
		</dict>
		<dict>
			<key>Class</key>
			<string>LineGraphic</string>
			<key>ID</key>
			<integer>5257</integer>
			<key>Layer</key>
			<integer>3</integer>
			<key>Points</key>
			<array>
				<string>{523.38, 372.15}</string>
				<string>{537.501, 372.15}</string>
			</array>
			<key>Style</key>
			<dict>
				<key>stroke</key>
				<dict>
					<key>HeadArrow</key>
					<string>0</string>
					<key>TailArrow</key>
					<string>0</string>
					<key>Width</key>
					<real>0.5</real>
				</dict>
			</dict>
		</dict>
		<dict>
			<key>Class</key>
			<string>LineGraphic</string>
			<key>ID</key>
			<integer>5256</integer>
			<key>Layer</key>
			<integer>3</integer>
			<key>Points</key>
			<array>
				<string>{504.565, 372.15}</string>
				<string>{518.98, 372.15}</string>
			</array>
			<key>Style</key>
			<dict>
				<key>stroke</key>
				<dict>
					<key>HeadArrow</key>
					<string>0</string>
					<key>TailArrow</key>
					<string>0</string>
					<key>Width</key>
					<real>0.5</real>
				</dict>
			</dict>
		</dict>
		<dict>
			<key>Class</key>
			<string>LineGraphic</string>
			<key>ID</key>
			<integer>5254</integer>
			<key>Layer</key>
			<integer>3</integer>
			<key>Points</key>
			<array>
				<string>{435.147, 372.15}</string>
				<string>{449.147, 372.15}</string>
			</array>
			<key>Style</key>
			<dict>
				<key>stroke</key>
				<dict>
					<key>HeadArrow</key>
					<string>0</string>
					<key>TailArrow</key>
					<string>Ball</string>
					<key>Width</key>
					<real>0.5</real>
				</dict>
			</dict>
		</dict>
		<dict>
			<key>Class</key>
			<string>LineGraphic</string>
			<key>ID</key>
			<integer>5253</integer>
			<key>Layer</key>
			<integer>3</integer>
			<key>Points</key>
			<array>
				<string>{416.863, 372.15}</string>
				<string>{431.733, 372.15}</string>
			</array>
			<key>Style</key>
			<dict>
				<key>stroke</key>
				<dict>
					<key>HeadArrow</key>
					<string>0</string>
					<key>TailArrow</key>
					<string>0</string>
					<key>Width</key>
					<real>0.5</real>
				</dict>
			</dict>
		</dict>
		<dict>
			<key>Class</key>
			<string>LineGraphic</string>
			<key>ID</key>
			<integer>5252</integer>
			<key>Layer</key>
			<integer>3</integer>
			<key>Points</key>
			<array>
				<string>{454.177, 372.15}</string>
				<string>{498.295, 372.15}</string>
			</array>
			<key>Style</key>
			<dict>
				<key>stroke</key>
				<dict>
					<key>HeadArrow</key>
					<string>0</string>
					<key>TailArrow</key>
					<string>0</string>
					<key>Width</key>
					<real>0.5</real>
				</dict>
			</dict>
		</dict>
		<dict>
			<key>Class</key>
			<string>LineGraphic</string>
			<key>ID</key>
			<integer>5251</integer>
			<key>Layer</key>
			<integer>3</integer>
			<key>Points</key>
			<array>
				<string>{400.647, 372.15}</string>
				<string>{413, 372.15}</string>
			</array>
			<key>Style</key>
			<dict>
				<key>stroke</key>
				<dict>
					<key>HeadArrow</key>
					<string>0</string>
					<key>TailArrow</key>
					<string>Ball</string>
					<key>Width</key>
					<real>0.5</real>
				</dict>
			</dict>
		</dict>
		<dict>
			<key>Class</key>
			<string>LineGraphic</string>
			<key>ID</key>
			<integer>5153</integer>
			<key>Layer</key>
			<integer>3</integer>
			<key>Points</key>
			<array>
				<string>{428.506, 118.589}</string>
				<string>{439.656, 118.589}</string>
			</array>
			<key>Style</key>
			<dict>
				<key>stroke</key>
				<dict>
					<key>HeadArrow</key>
					<string>Ball</string>
					<key>TailArrow</key>
					<string>0</string>
					<key>Width</key>
					<real>0.5</real>
				</dict>
			</dict>
		</dict>
		<dict>
			<key>Class</key>
			<string>LineGraphic</string>
			<key>ID</key>
			<integer>4272</integer>
			<key>Layer</key>
			<integer>3</integer>
			<key>OrthogonalBarAutomatic</key>
			<true/>
			<key>OrthogonalBarPoint</key>
			<string>{0, 0}</string>
			<key>OrthogonalBarPosition</key>
			<real>-1</real>
			<key>Points</key>
			<array>
				<string>{565, 118}</string>
				<string>{572.5, 124}</string>
				<string>{559.5, 372}</string>
			</array>
			<key>Style</key>
			<dict>
				<key>stroke</key>
				<dict>
					<key>HeadArrow</key>
					<string>Ball</string>
					<key>LineType</key>
					<integer>2</integer>
					<key>TailArrow</key>
					<string>0</string>
					<key>Width</key>
					<real>0.5</real>
				</dict>
			</dict>
		</dict>
		<dict>
			<key>Class</key>
			<string>LineGraphic</string>
			<key>ID</key>
			<integer>4221</integer>
			<key>Layer</key>
			<integer>3</integer>
			<key>Points</key>
			<array>
				<string>{411.359, 118.589}</string>
				<string>{423.333, 118.589}</string>
			</array>
			<key>Style</key>
			<dict>
				<key>stroke</key>
				<dict>
					<key>HeadArrow</key>
					<string>Ball</string>
					<key>TailArrow</key>
					<string>0</string>
					<key>Width</key>
					<real>0.5</real>
				</dict>
			</dict>
		</dict>
		<dict>
			<key>Class</key>
			<string>LineGraphic</string>
			<key>ID</key>
			<integer>4220</integer>
			<key>Layer</key>
			<integer>3</integer>
			<key>Points</key>
			<array>
				<string>{396.018, 118.589}</string>
				<string>{407.992, 118.589}</string>
			</array>
			<key>Style</key>
			<dict>
				<key>stroke</key>
				<dict>
					<key>HeadArrow</key>
					<string>Ball</string>
					<key>TailArrow</key>
					<string>0</string>
					<key>Width</key>
					<real>0.5</real>
				</dict>
			</dict>
		</dict>
		<dict>
			<key>Class</key>
			<string>LineGraphic</string>
			<key>ID</key>
			<integer>4219</integer>
			<key>Layer</key>
			<integer>3</integer>
			<key>Points</key>
			<array>
				<string>{380.303, 118.431}</string>
				<string>{392.277, 118.431}</string>
			</array>
			<key>Style</key>
			<dict>
				<key>stroke</key>
				<dict>
					<key>HeadArrow</key>
					<string>Ball</string>
					<key>TailArrow</key>
					<string>0</string>
					<key>Width</key>
					<real>0.5</real>
				</dict>
			</dict>
		</dict>
		<dict>
			<key>Class</key>
			<string>LineGraphic</string>
			<key>ID</key>
			<integer>4218</integer>
			<key>Layer</key>
			<integer>3</integer>
			<key>Points</key>
			<array>
				<string>{364.214, 118.53}</string>
				<string>{376.187, 118.53}</string>
			</array>
			<key>Style</key>
			<dict>
				<key>stroke</key>
				<dict>
					<key>HeadArrow</key>
					<string>Ball</string>
					<key>TailArrow</key>
					<string>0</string>
					<key>Width</key>
					<real>0.5</real>
				</dict>
			</dict>
		</dict>
		<dict>
			<key>Class</key>
			<string>LineGraphic</string>
			<key>ID</key>
			<integer>4217</integer>
			<key>Layer</key>
			<integer>3</integer>
			<key>Points</key>
			<array>
				<string>{347.684, 118.505}</string>
				<string>{360.391, 118.505}</string>
			</array>
			<key>Style</key>
			<dict>
				<key>stroke</key>
				<dict>
					<key>HeadArrow</key>
					<string>Ball</string>
					<key>TailArrow</key>
					<string>0</string>
					<key>Width</key>
					<real>0.5</real>
				</dict>
			</dict>
		</dict>
		<dict>
			<key>Class</key>
			<string>LineGraphic</string>
			<key>ID</key>
			<integer>4216</integer>
			<key>Layer</key>
			<integer>3</integer>
			<key>Points</key>
			<array>
				<string>{295.936, 118.505}</string>
				<string>{343.152, 118.505}</string>
			</array>
			<key>Style</key>
			<dict>
				<key>stroke</key>
				<dict>
					<key>HeadArrow</key>
					<string>Ball</string>
					<key>TailArrow</key>
					<string>0</string>
					<key>Width</key>
					<real>0.5</real>
				</dict>
			</dict>
		</dict>
		<dict>
			<key>Class</key>
			<string>LineGraphic</string>
			<key>ID</key>
			<integer>4214</integer>
			<key>Layer</key>
			<integer>3</integer>
			<key>Points</key>
			<array>
				<string>{157.506, 118.431}</string>
				<string>{243.506, 118.431}</string>
			</array>
			<key>Style</key>
			<dict>
				<key>stroke</key>
				<dict>
					<key>HeadArrow</key>
					<string>Ball</string>
					<key>TailArrow</key>
					<string>0</string>
					<key>Width</key>
					<real>0.5</real>
				</dict>
			</dict>
		</dict>
		<dict>
			<key>Class</key>
			<string>LineGraphic</string>
			<key>ID</key>
			<integer>4213</integer>
			<key>Layer</key>
			<integer>3</integer>
			<key>Points</key>
			<array>
				<string>{128.623, 118.431}</string>
				<string>{139.662, 118.431}</string>
			</array>
			<key>Style</key>
			<dict>
				<key>stroke</key>
				<dict>
					<key>HeadArrow</key>
					<string>Ball</string>
					<key>TailArrow</key>
					<string>0</string>
					<key>Width</key>
					<real>0.5</real>
				</dict>
			</dict>
		</dict>
		<dict>
			<key>Class</key>
			<string>LineGraphic</string>
			<key>ID</key>
			<integer>4212</integer>
			<key>Layer</key>
			<integer>3</integer>
			<key>Points</key>
			<array>
				<string>{112.22, 118.763}</string>
				<string>{125.377, 118.763}</string>
			</array>
			<key>Style</key>
			<dict>
				<key>stroke</key>
				<dict>
					<key>HeadArrow</key>
					<string>Ball</string>
					<key>TailArrow</key>
					<string>0</string>
					<key>Width</key>
					<real>0.5</real>
				</dict>
			</dict>
		</dict>
		<dict>
			<key>Class</key>
			<string>LineGraphic</string>
			<key>ID</key>
			<integer>4211</integer>
			<key>Layer</key>
			<integer>3</integer>
			<key>Points</key>
			<array>
				<string>{98.4396, 118.763}</string>
				<string>{109.415, 118.763}</string>
			</array>
			<key>Style</key>
			<dict>
				<key>stroke</key>
				<dict>
					<key>HeadArrow</key>
					<string>Ball</string>
					<key>TailArrow</key>
					<string>0</string>
					<key>Width</key>
					<real>0.5</real>
				</dict>
			</dict>
		</dict>
		<dict>
			<key>Class</key>
			<string>LineGraphic</string>
			<key>ID</key>
			<integer>4210</integer>
			<key>Layer</key>
			<integer>3</integer>
			<key>Points</key>
			<array>
				<string>{84.0315, 118.763}</string>
				<string>{95.6229, 118.763}</string>
			</array>
			<key>Style</key>
			<dict>
				<key>stroke</key>
				<dict>
					<key>HeadArrow</key>
					<string>Ball</string>
					<key>TailArrow</key>
					<string>0</string>
					<key>Width</key>
					<real>0.5</real>
				</dict>
			</dict>
		</dict>
		<dict>
			<key>Class</key>
			<string>LineGraphic</string>
			<key>ID</key>
			<integer>4209</integer>
			<key>Layer</key>
			<integer>3</integer>
			<key>OrthogonalBarAutomatic</key>
			<true/>
			<key>OrthogonalBarPoint</key>
			<string>{0, 0}</string>
			<key>OrthogonalBarPosition</key>
			<real>-1</real>
			<key>Points</key>
			<array>
				<string>{66.7756, 105.701}</string>
				<string>{67.5841, 118.589}</string>
				<string>{81.2949, 118.589}</string>
			</array>
			<key>Style</key>
			<dict>
				<key>stroke</key>
				<dict>
					<key>HeadArrow</key>
					<string>Ball</string>
					<key>LineType</key>
					<integer>2</integer>
					<key>TailArrow</key>
					<string>0</string>
					<key>Width</key>
					<real>0.5</real>
				</dict>
			</dict>
			<key>Tail</key>
			<dict>
				<key>ID</key>
				<integer>2823</integer>
			</dict>
		</dict>
		<dict>
			<key>Class</key>
			<string>LineGraphic</string>
			<key>Head</key>
			<dict>
				<key>ID</key>
				<integer>4401</integer>
			</dict>
			<key>ID</key>
			<integer>5520</integer>
			<key>Layer</key>
			<integer>4</integer>
			<key>OrthogonalBarAutomatic</key>
			<true/>
			<key>OrthogonalBarPoint</key>
			<string>{0, 0}</string>
			<key>OrthogonalBarPosition</key>
			<real>-1</real>
			<key>Points</key>
			<array>
				<string>{327, 62}</string>
				<string>{333.4, 74.4}</string>
				<string>{326.748, 82.3542}</string>
			</array>
			<key>Style</key>
			<dict>
				<key>stroke</key>
				<dict>
					<key>HeadArrow</key>
					<string>StickArrow</string>
					<key>LineType</key>
					<integer>2</integer>
					<key>TailArrow</key>
					<string>0</string>
					<key>Width</key>
					<real>0.5</real>
				</dict>
			</dict>
		</dict>
		<dict>
			<key>Class</key>
			<string>LineGraphic</string>
			<key>Head</key>
			<dict>
				<key>ID</key>
				<integer>4399</integer>
			</dict>
			<key>ID</key>
			<integer>5516</integer>
			<key>Layer</key>
			<integer>4</integer>
			<key>OrthogonalBarAutomatic</key>
			<true/>
			<key>OrthogonalBarPoint</key>
			<string>{0, 0}</string>
			<key>OrthogonalBarPosition</key>
			<real>-1</real>
			<key>Points</key>
			<array>
				<string>{189.4, 61.6}</string>
				<string>{195.55, 74.8}</string>
				<string>{189.067, 82.8261}</string>
			</array>
			<key>Style</key>
			<dict>
				<key>stroke</key>
				<dict>
					<key>HeadArrow</key>
					<string>StickArrow</string>
					<key>LineType</key>
					<integer>2</integer>
					<key>TailArrow</key>
					<string>0</string>
					<key>Width</key>
					<real>0.5</real>
				</dict>
			</dict>
		</dict>
		<dict>
			<key>Class</key>
			<string>LineGraphic</string>
			<key>ID</key>
			<integer>5475</integer>
			<key>Layer</key>
			<integer>4</integer>
			<key>Points</key>
			<array>
				<string>{195.55, 55.5}</string>
				<string>{185.623, 65.4263}</string>
			</array>
			<key>Rotation</key>
			<real>90</real>
			<key>Style</key>
			<dict>
				<key>stroke</key>
				<dict>
					<key>HeadArrow</key>
					<string>0</string>
					<key>TailArrow</key>
					<string>0</string>
					<key>Width</key>
					<real>0.5</real>
				</dict>
			</dict>
		</dict>
		<dict>
			<key>Class</key>
			<string>LineGraphic</string>
			<key>ID</key>
			<integer>5377</integer>
			<key>Layer</key>
			<integer>4</integer>
			<key>Points</key>
			<array>
				<string>{444.513, 127.589}</string>
				<string>{525.506, 127.589}</string>
			</array>
			<key>Style</key>
			<dict>
				<key>stroke</key>
				<dict>
					<key>HeadArrow</key>
					<string>Ball</string>
					<key>TailArrow</key>
					<string>0</string>
					<key>Width</key>
					<real>0.5</real>
				</dict>
			</dict>
		</dict>
		<dict>
			<key>Class</key>
			<string>LineGraphic</string>
			<key>ID</key>
			<integer>5376</integer>
			<key>Layer</key>
			<integer>4</integer>
			<key>Points</key>
			<array>
				<string>{278.976, 127.589}</string>
				<string>{288.886, 127.589}</string>
			</array>
			<key>Style</key>
			<dict>
				<key>stroke</key>
				<dict>
					<key>HeadArrow</key>
					<string>0</string>
					<key>TailArrow</key>
					<string>0</string>
					<key>Width</key>
					<real>0.5</real>
				</dict>
			</dict>
		</dict>
		<dict>
			<key>Class</key>
			<string>LineGraphic</string>
			<key>ID</key>
			<integer>5375</integer>
			<key>Layer</key>
			<integer>4</integer>
			<key>Points</key>
			<array>
				<string>{143.103, 127.589}</string>
				<string>{154.142, 127.589}</string>
			</array>
			<key>Style</key>
			<dict>
				<key>stroke</key>
				<dict>
					<key>HeadArrow</key>
					<string>0</string>
					<key>TailArrow</key>
					<string>Ball</string>
					<key>Width</key>
					<real>0.5</real>
				</dict>
			</dict>
		</dict>
		<dict>
			<key>Class</key>
			<string>LineGraphic</string>
			<key>ID</key>
			<integer>4279</integer>
			<key>Layer</key>
			<integer>4</integer>
			<key>Points</key>
			<array>
				<string>{572.5, 260.423}</string>
				<string>{567.5, 265.423}</string>
			</array>
			<key>Rotation</key>
			<real>90</real>
			<key>Style</key>
			<dict>
				<key>stroke</key>
				<dict>
					<key>HeadArrow</key>
					<string>0</string>
					<key>TailArrow</key>
					<string>0</string>
					<key>Width</key>
					<real>0.5</real>
				</dict>
			</dict>
		</dict>
		<dict>
			<key>Class</key>
			<string>LineGraphic</string>
			<key>ID</key>
			<integer>4278</integer>
			<key>Layer</key>
			<integer>4</integer>
			<key>Points</key>
			<array>
				<string>{476.344, 265.663}</string>
				<string>{567, 265.663}</string>
			</array>
			<key>Style</key>
			<dict>
				<key>stroke</key>
				<dict>
					<key>HeadArrow</key>
					<string>0</string>
					<key>TailArrow</key>
					<string>Ball</string>
					<key>Width</key>
					<real>0.5</real>
				</dict>
			</dict>
		</dict>
		<dict>
			<key>Class</key>
			<string>LineGraphic</string>
			<key>ID</key>
			<integer>4274</integer>
			<key>Layer</key>
			<integer>4</integer>
			<key>Points</key>
			<array>
				<string>{567.638, 127.441}</string>
				<string>{572.638, 132.441}</string>
			</array>
			<key>Style</key>
			<dict>
				<key>stroke</key>
				<dict>
					<key>HeadArrow</key>
					<string>0</string>
					<key>TailArrow</key>
					<string>0</string>
					<key>Width</key>
					<real>0.5</real>
				</dict>
			</dict>
		</dict>
		<dict>
			<key>Class</key>
			<string>LineGraphic</string>
			<key>ID</key>
			<integer>4273</integer>
			<key>Layer</key>
			<integer>4</integer>
			<key>Points</key>
			<array>
				<string>{428.643, 127.592}</string>
				<string>{439.793, 127.592}</string>
			</array>
			<key>Style</key>
			<dict>
				<key>stroke</key>
				<dict>
					<key>HeadArrow</key>
					<string>Ball</string>
					<key>TailArrow</key>
					<string>0</string>
					<key>Width</key>
					<real>0.5</real>
				</dict>
			</dict>
		</dict>
		<dict>
			<key>Class</key>
			<string>LineGraphic</string>
			<key>ID</key>
			<integer>4264</integer>
			<key>Layer</key>
			<integer>4</integer>
			<key>Points</key>
			<array>
				<string>{230.458, 127.589}</string>
				<string>{243.506, 127.589}</string>
			</array>
			<key>Style</key>
			<dict>
				<key>stroke</key>
				<dict>
					<key>HeadArrow</key>
					<string>0</string>
					<key>TailArrow</key>
					<string>0</string>
					<key>Width</key>
					<real>0.5</real>
				</dict>
			</dict>
		</dict>
		<dict>
			<key>Class</key>
			<string>LineGraphic</string>
			<key>ID</key>
			<integer>4263</integer>
			<key>Layer</key>
			<integer>4</integer>
			<key>Points</key>
			<array>
				<string>{157.506, 127.441}</string>
				<string>{221.506, 127.441}</string>
			</array>
			<key>Style</key>
			<dict>
				<key>stroke</key>
				<dict>
					<key>HeadArrow</key>
					<string>0</string>
					<key>TailArrow</key>
					<string>Ball</string>
					<key>Width</key>
					<real>0.5</real>
				</dict>
			</dict>
		</dict>
		<dict>
			<key>Class</key>
			<string>LineGraphic</string>
			<key>Head</key>
			<dict>
				<key>ID</key>
				<integer>2825</integer>
			</dict>
			<key>ID</key>
			<integer>4262</integer>
			<key>Layer</key>
			<integer>4</integer>
			<key>Points</key>
			<array>
				<string>{225.822, 122.089}</string>
				<string>{225.822, 106.148}</string>
			</array>
			<key>Style</key>
			<dict>
				<key>stroke</key>
				<dict>
					<key>HeadArrow</key>
					<string>0</string>
					<key>TailArrow</key>
					<string>0</string>
					<key>Width</key>
					<real>0.5</real>
				</dict>
			</dict>
		</dict>
		<dict>
			<key>Class</key>
			<string>LineGraphic</string>
			<key>ID</key>
			<integer>4261</integer>
			<key>Layer</key>
			<integer>4</integer>
			<key>Points</key>
			<array>
				<string>{226.443, 122.621}</string>
				<string>{221.536, 127.621}</string>
			</array>
			<key>Rotation</key>
			<real>90</real>
			<key>Style</key>
			<dict>
				<key>stroke</key>
				<dict>
					<key>HeadArrow</key>
					<string>0</string>
					<key>TailArrow</key>
					<string>0</string>
					<key>Width</key>
					<real>0.5</real>
				</dict>
			</dict>
		</dict>
		<dict>
			<key>Class</key>
			<string>LineGraphic</string>
			<key>ID</key>
			<integer>4260</integer>
			<key>Layer</key>
			<integer>4</integer>
			<key>Points</key>
			<array>
				<string>{226.066, 122.589}</string>
				<string>{230.84, 127.589}</string>
			</array>
			<key>Style</key>
			<dict>
				<key>stroke</key>
				<dict>
					<key>HeadArrow</key>
					<string>0</string>
					<key>TailArrow</key>
					<string>0</string>
					<key>Width</key>
					<real>0.5</real>
				</dict>
			</dict>
		</dict>
		<dict>
			<key>Class</key>
			<string>LineGraphic</string>
			<key>ID</key>
			<integer>4257</integer>
			<key>Layer</key>
			<integer>4</integer>
			<key>Points</key>
			<array>
				<string>{411.359, 127.592}</string>
				<string>{423.333, 127.592}</string>
			</array>
			<key>Style</key>
			<dict>
				<key>stroke</key>
				<dict>
					<key>HeadArrow</key>
					<string>Ball</string>
					<key>TailArrow</key>
					<string>0</string>
					<key>Width</key>
					<real>0.5</real>
				</dict>
			</dict>
		</dict>
		<dict>
			<key>Class</key>
			<string>LineGraphic</string>
			<key>ID</key>
			<integer>4256</integer>
			<key>Layer</key>
			<integer>4</integer>
			<key>Points</key>
			<array>
				<string>{396.018, 127.592}</string>
				<string>{407.992, 127.592}</string>
			</array>
			<key>Style</key>
			<dict>
				<key>stroke</key>
				<dict>
					<key>HeadArrow</key>
					<string>Ball</string>
					<key>TailArrow</key>
					<string>0</string>
					<key>Width</key>
					<real>0.5</real>
				</dict>
			</dict>
		</dict>
		<dict>
			<key>Class</key>
			<string>LineGraphic</string>
			<key>ID</key>
			<integer>4255</integer>
			<key>Layer</key>
			<integer>4</integer>
			<key>Points</key>
			<array>
				<string>{380.303, 127.592}</string>
				<string>{392.277, 127.592}</string>
			</array>
			<key>Style</key>
			<dict>
				<key>stroke</key>
				<dict>
					<key>HeadArrow</key>
					<string>Ball</string>
					<key>TailArrow</key>
					<string>0</string>
					<key>Width</key>
					<real>0.5</real>
				</dict>
			</dict>
		</dict>
		<dict>
			<key>Class</key>
			<string>LineGraphic</string>
			<key>ID</key>
			<integer>4254</integer>
			<key>Layer</key>
			<integer>4</integer>
			<key>Points</key>
			<array>
				<string>{364.214, 127.592}</string>
				<string>{376.187, 127.592}</string>
			</array>
			<key>Style</key>
			<dict>
				<key>stroke</key>
				<dict>
					<key>HeadArrow</key>
					<string>Ball</string>
					<key>TailArrow</key>
					<string>0</string>
					<key>Width</key>
					<real>0.5</real>
				</dict>
			</dict>
		</dict>
		<dict>
			<key>Class</key>
			<string>LineGraphic</string>
			<key>ID</key>
			<integer>4253</integer>
			<key>Layer</key>
			<integer>4</integer>
			<key>Points</key>
			<array>
				<string>{347.684, 127.567}</string>
				<string>{360.391, 127.567}</string>
			</array>
			<key>Style</key>
			<dict>
				<key>stroke</key>
				<dict>
					<key>HeadArrow</key>
					<string>Ball</string>
					<key>TailArrow</key>
					<string>0</string>
					<key>Width</key>
					<real>0.5</real>
				</dict>
			</dict>
		</dict>
		<dict>
			<key>Class</key>
			<string>LineGraphic</string>
			<key>ID</key>
			<integer>4252</integer>
			<key>Layer</key>
			<integer>4</integer>
			<key>Points</key>
			<array>
				<string>{295.134, 127.567}</string>
				<string>{342.714, 127.567}</string>
			</array>
			<key>Style</key>
			<dict>
				<key>stroke</key>
				<dict>
					<key>HeadArrow</key>
					<string>Ball</string>
					<key>TailArrow</key>
					<string>0</string>
					<key>Width</key>
					<real>0.5</real>
				</dict>
			</dict>
		</dict>
		<dict>
			<key>Class</key>
			<string>LineGraphic</string>
			<key>ID</key>
			<integer>4249</integer>
			<key>Layer</key>
			<integer>4</integer>
			<key>Points</key>
			<array>
				<string>{127.763, 127.567}</string>
				<string>{138.802, 127.567}</string>
			</array>
			<key>Style</key>
			<dict>
				<key>stroke</key>
				<dict>
					<key>HeadArrow</key>
					<string>0</string>
					<key>TailArrow</key>
					<string>Ball</string>
					<key>Width</key>
					<real>0.5</real>
				</dict>
			</dict>
		</dict>
		<dict>
			<key>Class</key>
			<string>LineGraphic</string>
			<key>ID</key>
			<integer>4248</integer>
			<key>Layer</key>
			<integer>4</integer>
			<key>Points</key>
			<array>
				<string>{111.793, 127.939}</string>
				<string>{124.95, 127.939}</string>
			</array>
			<key>Style</key>
			<dict>
				<key>stroke</key>
				<dict>
					<key>HeadArrow</key>
					<string>0</string>
					<key>TailArrow</key>
					<string>Ball</string>
					<key>Width</key>
					<real>0.5</real>
				</dict>
			</dict>
		</dict>
		<dict>
			<key>Class</key>
			<string>LineGraphic</string>
			<key>ID</key>
			<integer>4247</integer>
			<key>Layer</key>
			<integer>4</integer>
			<key>Points</key>
			<array>
				<string>{98.0833, 127.939}</string>
				<string>{109.059, 127.939}</string>
			</array>
			<key>Style</key>
			<dict>
				<key>stroke</key>
				<dict>
					<key>HeadArrow</key>
					<string>0</string>
					<key>TailArrow</key>
					<string>Ball</string>
					<key>Width</key>
					<real>0.5</real>
				</dict>
			</dict>
		</dict>
		<dict>
			<key>Class</key>
			<string>LineGraphic</string>
			<key>ID</key>
			<integer>4246</integer>
			<key>Layer</key>
			<integer>4</integer>
			<key>Points</key>
			<array>
				<string>{84.0315, 127.921}</string>
				<string>{94.965, 127.921}</string>
			</array>
			<key>Style</key>
			<dict>
				<key>stroke</key>
				<dict>
					<key>HeadArrow</key>
					<string>0</string>
					<key>TailArrow</key>
					<string>Ball</string>
					<key>Width</key>
					<real>0.5</real>
				</dict>
			</dict>
		</dict>
		<dict>
			<key>Class</key>
			<string>LineGraphic</string>
			<key>ID</key>
			<integer>5477</integer>
			<key>Layer</key>
			<integer>5</integer>
			<key>Points</key>
			<array>
				<string>{333.427, 55.5}</string>
				<string>{323.5, 65.4263}</string>
			</array>
			<key>Rotation</key>
			<real>90</real>
			<key>Style</key>
			<dict>
				<key>stroke</key>
				<dict>
					<key>HeadArrow</key>
					<string>0</string>
					<key>TailArrow</key>
					<string>0</string>
					<key>Width</key>
					<real>0.5</real>
				</dict>
			</dict>
		</dict>
		<dict>
			<key>Class</key>
			<string>LineGraphic</string>
			<key>Head</key>
			<dict>
				<key>ID</key>
				<integer>5354</integer>
			</dict>
			<key>ID</key>
			<integer>5486</integer>
			<key>Layer</key>
			<integer>6</integer>
			<key>OrthogonalBarAutomatic</key>
			<true/>
			<key>OrthogonalBarPoint</key>
			<string>{0, 0}</string>
			<key>OrthogonalBarPosition</key>
			<real>-1</real>
			<key>Points</key>
			<array>
				<string>{474.948, 64.0217}</string>
				<string>{482.5, 77.5}</string>
				<string>{475.908, 83.0967}</string>
			</array>
			<key>Style</key>
			<dict>
				<key>stroke</key>
				<dict>
					<key>HeadArrow</key>
					<string>StickArrow</string>
					<key>LineType</key>
					<integer>2</integer>
					<key>TailArrow</key>
					<string>0</string>
					<key>Width</key>
					<real>0.5</real>
				</dict>
			</dict>
		</dict>
		<dict>
			<key>Class</key>
			<string>LineGraphic</string>
			<key>ID</key>
			<integer>5485</integer>
			<key>Layer</key>
			<integer>6</integer>
			<key>Points</key>
			<array>
				<string>{474.948, 64}</string>
				<string>{471, 67.948}</string>
			</array>
			<key>Rotation</key>
			<real>90</real>
			<key>Style</key>
			<dict>
				<key>stroke</key>
				<dict>
					<key>HeadArrow</key>
					<string>0</string>
					<key>TailArrow</key>
					<string>0</string>
					<key>Width</key>
					<real>0.5</real>
				</dict>
			</dict>
		</dict>
		<dict>
			<key>Class</key>
			<string>LineGraphic</string>
			<key>ID</key>
			<integer>5416</integer>
			<key>Layer</key>
			<integer>6</integer>
			<key>Points</key>
			<array>
				<string>{279.399, 137.158}</string>
				<string>{290.438, 137.158}</string>
			</array>
			<key>Style</key>
			<dict>
				<key>stroke</key>
				<dict>
					<key>HeadArrow</key>
					<string>0</string>
					<key>TailArrow</key>
					<string>Ball</string>
					<key>Width</key>
					<real>0.5</real>
				</dict>
			</dict>
		</dict>
		<dict>
			<key>Class</key>
			<string>LineGraphic</string>
			<key>ID</key>
			<integer>5415</integer>
			<key>Layer</key>
			<integer>6</integer>
			<key>Points</key>
			<array>
				<string>{143.072, 137}</string>
				<string>{154.111, 137}</string>
			</array>
			<key>Style</key>
			<dict>
				<key>stroke</key>
				<dict>
					<key>HeadArrow</key>
					<string>0</string>
					<key>TailArrow</key>
					<string>Ball</string>
					<key>Width</key>
					<real>0.5</real>
				</dict>
			</dict>
		</dict>
		<dict>
			<key>Class</key>
			<string>LineGraphic</string>
			<key>ID</key>
			<integer>5414</integer>
			<key>Layer</key>
			<integer>6</integer>
			<key>Points</key>
			<array>
				<string>{427.972, 137.158}</string>
				<string>{439.122, 137.158}</string>
			</array>
			<key>Style</key>
			<dict>
				<key>stroke</key>
				<dict>
					<key>HeadArrow</key>
					<string>0</string>
					<key>TailArrow</key>
					<string>Ball</string>
					<key>Width</key>
					<real>0.5</real>
				</dict>
			</dict>
		</dict>
		<dict>
			<key>Class</key>
			<string>LineGraphic</string>
			<key>ID</key>
			<integer>5413</integer>
			<key>Layer</key>
			<integer>6</integer>
			<key>Points</key>
			<array>
				<string>{411.328, 137.158}</string>
				<string>{423.302, 137.158}</string>
			</array>
			<key>Style</key>
			<dict>
				<key>stroke</key>
				<dict>
					<key>HeadArrow</key>
					<string>0</string>
					<key>TailArrow</key>
					<string>Ball</string>
					<key>Width</key>
					<real>0.5</real>
				</dict>
			</dict>
		</dict>
		<dict>
			<key>Class</key>
			<string>LineGraphic</string>
			<key>ID</key>
			<integer>5412</integer>
			<key>Layer</key>
			<integer>6</integer>
			<key>Points</key>
			<array>
				<string>{395.987, 137.158}</string>
				<string>{407.961, 137.158}</string>
			</array>
			<key>Style</key>
			<dict>
				<key>stroke</key>
				<dict>
					<key>HeadArrow</key>
					<string>0</string>
					<key>TailArrow</key>
					<string>Ball</string>
					<key>Width</key>
					<real>0.5</real>
				</dict>
			</dict>
		</dict>
		<dict>
			<key>Class</key>
			<string>LineGraphic</string>
			<key>ID</key>
			<integer>5411</integer>
			<key>Layer</key>
			<integer>6</integer>
			<key>Points</key>
			<array>
				<string>{380.271, 137}</string>
				<string>{392.245, 137}</string>
			</array>
			<key>Style</key>
			<dict>
				<key>stroke</key>
				<dict>
					<key>HeadArrow</key>
					<string>0</string>
					<key>TailArrow</key>
					<string>Ball</string>
					<key>Width</key>
					<real>0.5</real>
				</dict>
			</dict>
		</dict>
		<dict>
			<key>Class</key>
			<string>LineGraphic</string>
			<key>ID</key>
			<integer>5410</integer>
			<key>Layer</key>
			<integer>6</integer>
			<key>Points</key>
			<array>
				<string>{364.182, 137.099}</string>
				<string>{376.156, 137.099}</string>
			</array>
			<key>Style</key>
			<dict>
				<key>stroke</key>
				<dict>
					<key>HeadArrow</key>
					<string>0</string>
					<key>TailArrow</key>
					<string>Ball</string>
					<key>Width</key>
					<real>0.5</real>
				</dict>
			</dict>
		</dict>
		<dict>
			<key>Class</key>
			<string>LineGraphic</string>
			<key>ID</key>
			<integer>5409</integer>
			<key>Layer</key>
			<integer>6</integer>
			<key>Points</key>
			<array>
				<string>{347.652, 137.074}</string>
				<string>{360.359, 137.074}</string>
			</array>
			<key>Style</key>
			<dict>
				<key>stroke</key>
				<dict>
					<key>HeadArrow</key>
					<string>0</string>
					<key>TailArrow</key>
					<string>Ball</string>
					<key>Width</key>
					<real>0.5</real>
				</dict>
			</dict>
		</dict>
		<dict>
			<key>Class</key>
			<string>LineGraphic</string>
			<key>ID</key>
			<integer>5408</integer>
			<key>Layer</key>
			<integer>6</integer>
			<key>Points</key>
			<array>
				<string>{295.904, 137.074}</string>
				<string>{343.12, 137.074}</string>
			</array>
			<key>Style</key>
			<dict>
				<key>stroke</key>
				<dict>
					<key>HeadArrow</key>
					<string>0</string>
					<key>TailArrow</key>
					<string>Ball</string>
					<key>Width</key>
					<real>0.5</real>
				</dict>
			</dict>
		</dict>
		<dict>
			<key>Class</key>
			<string>LineGraphic</string>
			<key>ID</key>
			<integer>5407</integer>
			<key>Layer</key>
			<integer>6</integer>
			<key>Points</key>
			<array>
				<string>{157.474, 137}</string>
				<string>{243.474, 137}</string>
			</array>
			<key>Style</key>
			<dict>
				<key>stroke</key>
				<dict>
					<key>HeadArrow</key>
					<string>0</string>
					<key>TailArrow</key>
					<string>Ball</string>
					<key>Width</key>
					<real>0.5</real>
				</dict>
			</dict>
		</dict>
		<dict>
			<key>Class</key>
			<string>LineGraphic</string>
			<key>ID</key>
			<integer>5406</integer>
			<key>Layer</key>
			<integer>6</integer>
			<key>Points</key>
			<array>
				<string>{128.591, 137}</string>
				<string>{139.63, 137}</string>
			</array>
			<key>Style</key>
			<dict>
				<key>stroke</key>
				<dict>
					<key>HeadArrow</key>
					<string>0</string>
					<key>TailArrow</key>
					<string>Ball</string>
					<key>Width</key>
					<real>0.5</real>
				</dict>
			</dict>
		</dict>
		<dict>
			<key>Class</key>
			<string>LineGraphic</string>
			<key>ID</key>
			<integer>5405</integer>
			<key>Layer</key>
			<integer>6</integer>
			<key>Points</key>
			<array>
				<string>{112.189, 137.332}</string>
				<string>{125.345, 137.332}</string>
			</array>
			<key>Style</key>
			<dict>
				<key>stroke</key>
				<dict>
					<key>HeadArrow</key>
					<string>0</string>
					<key>TailArrow</key>
					<string>Ball</string>
					<key>Width</key>
					<real>0.5</real>
				</dict>
			</dict>
		</dict>
		<dict>
			<key>Class</key>
			<string>LineGraphic</string>
			<key>ID</key>
			<integer>5404</integer>
			<key>Layer</key>
			<integer>6</integer>
			<key>Points</key>
			<array>
				<string>{98.4081, 137.332}</string>
				<string>{109.383, 137.332}</string>
			</array>
			<key>Style</key>
			<dict>
				<key>stroke</key>
				<dict>
					<key>HeadArrow</key>
					<string>0</string>
					<key>TailArrow</key>
					<string>Ball</string>
					<key>Width</key>
					<real>0.5</real>
				</dict>
			</dict>
		</dict>
		<dict>
			<key>Class</key>
			<string>LineGraphic</string>
			<key>ID</key>
			<integer>5403</integer>
			<key>Layer</key>
			<integer>6</integer>
			<key>Points</key>
			<array>
				<string>{84, 137.332}</string>
				<string>{95.5914, 137.332}</string>
			</array>
			<key>Style</key>
			<dict>
				<key>stroke</key>
				<dict>
					<key>HeadArrow</key>
					<string>0</string>
					<key>TailArrow</key>
					<string>Ball</string>
					<key>Width</key>
					<real>0.5</real>
				</dict>
			</dict>
		</dict>
		<dict>
			<key>Class</key>
			<string>LineGraphic</string>
			<key>ID</key>
			<integer>5402</integer>
			<key>Layer</key>
			<integer>6</integer>
			<key>Points</key>
			<array>
				<string>{264.616, 137.158}</string>
				<string>{275.882, 137.158}</string>
			</array>
			<key>Style</key>
			<dict>
				<key>stroke</key>
				<dict>
					<key>HeadArrow</key>
					<string>0</string>
					<key>TailArrow</key>
					<string>Ball</string>
					<key>Width</key>
					<real>0.5</real>
				</dict>
			</dict>
		</dict>
		<dict>
			<key>Class</key>
			<string>LineGraphic</string>
			<key>ID</key>
			<integer>5401</integer>
			<key>Layer</key>
			<integer>6</integer>
			<key>Points</key>
			<array>
				<string>{248.474, 137.158}</string>
				<string>{259.741, 137.158}</string>
			</array>
			<key>Style</key>
			<dict>
				<key>stroke</key>
				<dict>
					<key>HeadArrow</key>
					<string>0</string>
					<key>TailArrow</key>
					<string>Ball</string>
					<key>Width</key>
					<real>0.5</real>
				</dict>
			</dict>
		</dict>
		<dict>
			<key>Class</key>
			<string>LineGraphic</string>
			<key>ID</key>
			<integer>5384</integer>
			<key>Layer</key>
			<integer>6</integer>
			<key>Points</key>
			<array>
				<string>{547.94, 136.45}</string>
				<string>{560.006, 136.45}</string>
			</array>
			<key>Style</key>
			<dict>
				<key>stroke</key>
				<dict>
					<key>HeadArrow</key>
					<string>Ball</string>
					<key>TailArrow</key>
					<string>0</string>
					<key>Width</key>
					<real>0.5</real>
				</dict>
			</dict>
		</dict>
		<dict>
			<key>Class</key>
			<string>LineGraphic</string>
			<key>ID</key>
			<integer>5383</integer>
			<key>Layer</key>
			<integer>6</integer>
			<key>Points</key>
			<array>
				<string>{531.382, 136.45}</string>
				<string>{543.006, 136.45}</string>
			</array>
			<key>Style</key>
			<dict>
				<key>stroke</key>
				<dict>
					<key>HeadArrow</key>
					<string>Ball</string>
					<key>TailArrow</key>
					<string>0</string>
					<key>Width</key>
					<real>0.5</real>
				</dict>
			</dict>
		</dict>
		<dict>
			<key>Class</key>
			<string>LineGraphic</string>
			<key>ID</key>
			<integer>5382</integer>
			<key>Layer</key>
			<integer>6</integer>
			<key>Points</key>
			<array>
				<string>{517.026, 137.129}</string>
				<string>{527.026, 137.129}</string>
			</array>
			<key>Style</key>
			<dict>
				<key>stroke</key>
				<dict>
					<key>HeadArrow</key>
					<string>Ball</string>
					<key>TailArrow</key>
					<string>0</string>
					<key>Width</key>
					<real>0.5</real>
				</dict>
			</dict>
		</dict>
		<dict>
			<key>Class</key>
			<string>LineGraphic</string>
			<key>ID</key>
			<integer>5381</integer>
			<key>Layer</key>
			<integer>6</integer>
			<key>Points</key>
			<array>
				<string>{442.963, 137.129}</string>
				<string>{506.963, 137.129}</string>
			</array>
			<key>Style</key>
			<dict>
				<key>stroke</key>
				<dict>
					<key>HeadArrow</key>
					<string>0</string>
					<key>TailArrow</key>
					<string>Ball</string>
					<key>Width</key>
					<real>0.5</real>
				</dict>
			</dict>
		</dict>
		<dict>
			<key>Class</key>
			<string>LineGraphic</string>
			<key>Head</key>
			<dict>
				<key>ID</key>
				<integer>5331</integer>
			</dict>
			<key>ID</key>
			<integer>5380</integer>
			<key>Layer</key>
			<integer>6</integer>
			<key>Points</key>
			<array>
				<string>{512.023, 132.5}</string>
				<string>{512.023, 105.585}</string>
			</array>
			<key>Style</key>
			<dict>
				<key>stroke</key>
				<dict>
					<key>HeadArrow</key>
					<string>0</string>
					<key>TailArrow</key>
					<string>0</string>
					<key>Width</key>
					<real>0.5</real>
				</dict>
			</dict>
		</dict>
		<dict>
			<key>Class</key>
			<string>LineGraphic</string>
			<key>ID</key>
			<integer>5379</integer>
			<key>Layer</key>
			<integer>6</integer>
			<key>Points</key>
			<array>
				<string>{512.407, 132.032}</string>
				<string>{507.5, 137.032}</string>
			</array>
			<key>Rotation</key>
			<real>90</real>
			<key>Style</key>
			<dict>
				<key>stroke</key>
				<dict>
					<key>HeadArrow</key>
					<string>0</string>
					<key>TailArrow</key>
					<string>0</string>
					<key>Width</key>
					<real>0.5</real>
				</dict>
			</dict>
		</dict>
		<dict>
			<key>Class</key>
			<string>LineGraphic</string>
			<key>ID</key>
			<integer>5378</integer>
			<key>Layer</key>
			<integer>6</integer>
			<key>Points</key>
			<array>
				<string>{512.03, 132}</string>
				<string>{516.804, 137}</string>
			</array>
			<key>Style</key>
			<dict>
				<key>stroke</key>
				<dict>
					<key>HeadArrow</key>
					<string>0</string>
					<key>TailArrow</key>
					<string>0</string>
					<key>Width</key>
					<real>0.5</real>
				</dict>
			</dict>
		</dict>
		<dict>
			<key>Bounds</key>
			<string>{{95.8414, 156.5}, {1.87212, 2.06458}}</string>
			<key>Class</key>
			<string>ShapedGraphic</string>
			<key>FontInfo</key>
			<dict>
				<key>Font</key>
				<string>Helvetica</string>
				<key>Size</key>
				<real>5</real>
			</dict>
			<key>ID</key>
			<integer>5425</integer>
			<key>Layer</key>
			<integer>7</integer>
			<key>Line</key>
			<dict>
				<key>ID</key>
				<integer>218</integer>
				<key>Position</key>
				<real>0.90457767248153687</real>
				<key>RotationType</key>
				<integer>0</integer>
			</dict>
			<key>Shape</key>
			<string>Circle</string>
			<key>Style</key>
			<dict>
				<key>fill</key>
				<dict>
					<key>Color</key>
					<dict>
						<key>b</key>
						<string>0</string>
						<key>g</key>
						<string>0</string>
						<key>r</key>
						<string>0</string>
					</dict>
				</dict>
				<key>shadow</key>
				<dict>
					<key>Draws</key>
					<string>NO</string>
				</dict>
				<key>stroke</key>
				<dict>
					<key>Width</key>
					<real>0.5</real>
				</dict>
			</dict>
		</dict>
		<dict>
			<key>Class</key>
			<string>LineGraphic</string>
			<key>ID</key>
			<integer>5440</integer>
			<key>Layer</key>
			<integer>7</integer>
			<key>Points</key>
			<array>
				<string>{213.971, 157.66}</string>
				<string>{244.5, 157.66}</string>
			</array>
			<key>Style</key>
			<dict>
				<key>stroke</key>
				<dict>
					<key>HeadArrow</key>
					<string>StickArrow</string>
					<key>TailArrow</key>
					<string>0</string>
					<key>Width</key>
					<real>0.5</real>
				</dict>
			</dict>
		</dict>
		<dict>
			<key>Class</key>
			<string>LineGraphic</string>
			<key>ID</key>
			<integer>5427</integer>
			<key>Layer</key>
			<integer>7</integer>
			<key>Points</key>
			<array>
				<string>{112.22, 157.532}</string>
				<string>{124, 157.532}</string>
			</array>
			<key>Style</key>
			<dict>
				<key>stroke</key>
				<dict>
					<key>HeadArrow</key>
					<string>0</string>
					<key>TailArrow</key>
					<string>0</string>
					<key>Width</key>
					<real>0.5</real>
				</dict>
			</dict>
		</dict>
		<dict>
			<key>Class</key>
			<string>LineGraphic</string>
			<key>ID</key>
			<integer>5426</integer>
			<key>Layer</key>
			<integer>7</integer>
			<key>Points</key>
			<array>
				<string>{98.4396, 157.532}</string>
				<string>{108.921, 157.532}</string>
			</array>
			<key>Style</key>
			<dict>
				<key>stroke</key>
				<dict>
					<key>HeadArrow</key>
					<string>0</string>
					<key>TailArrow</key>
					<string>StickArrow</string>
					<key>Width</key>
					<real>0.5</real>
				</dict>
			</dict>
		</dict>
		<dict>
			<key>Class</key>
			<string>LineGraphic</string>
			<key>ID</key>
			<integer>5424</integer>
			<key>Layer</key>
			<integer>7</integer>
			<key>Points</key>
			<array>
				<string>{142.373, 157.638}</string>
				<string>{151.873, 157.638}</string>
			</array>
			<key>Style</key>
			<dict>
				<key>stroke</key>
				<dict>
					<key>HeadArrow</key>
					<string>0</string>
					<key>TailArrow</key>
					<string>StickArrow</string>
					<key>Width</key>
					<real>0.5</real>
				</dict>
			</dict>
		</dict>
		<dict>
			<key>Bounds</key>
			<string>{{244.468, 156.54}, {1.87212, 2.06458}}</string>
			<key>Class</key>
			<string>ShapedGraphic</string>
			<key>FontInfo</key>
			<dict>
				<key>Font</key>
				<string>Helvetica</string>
				<key>Size</key>
				<real>4</real>
			</dict>
			<key>ID</key>
			<integer>5279</integer>
			<key>Layer</key>
			<integer>7</integer>
			<key>Line</key>
			<dict>
				<key>ID</key>
				<integer>2698</integer>
				<key>Position</key>
				<real>0.9183773398399353</real>
				<key>RotationType</key>
				<integer>0</integer>
			</dict>
			<key>Shape</key>
			<string>Circle</string>
			<key>Style</key>
			<dict>
				<key>fill</key>
				<dict>
					<key>Color</key>
					<dict>
						<key>b</key>
						<string>0</string>
						<key>g</key>
						<string>0</string>
						<key>r</key>
						<string>0</string>
					</dict>
				</dict>
				<key>shadow</key>
				<dict>
					<key>Draws</key>
					<string>NO</string>
				</dict>
				<key>stroke</key>
				<dict>
					<key>Width</key>
					<real>0.5</real>
				</dict>
			</dict>
		</dict>
		<dict>
			<key>Class</key>
			<string>LineGraphic</string>
			<key>Head</key>
			<dict>
				<key>ID</key>
				<integer>5228</integer>
			</dict>
			<key>ID</key>
			<integer>5278</integer>
			<key>Layer</key>
			<integer>7</integer>
			<key>OrthogonalBarAutomatic</key>
			<true/>
			<key>OrthogonalBarPoint</key>
			<string>{0, 0}</string>
			<key>OrthogonalBarPosition</key>
			<real>-1</real>
			<key>Points</key>
			<array>
				<string>{357, 312.5}</string>
				<string>{467.896, 312.5}</string>
				<string>{471.293, 336.079}</string>
			</array>
			<key>Style</key>
			<dict>
				<key>stroke</key>
				<dict>
					<key>HeadArrow</key>
					<string>StickArrow</string>
					<key>LineType</key>
					<integer>2</integer>
					<key>TailArrow</key>
					<string>0</string>
					<key>Width</key>
					<real>0.5</real>
				</dict>
			</dict>
		</dict>
		<dict>
			<key>Class</key>
			<string>LineGraphic</string>
			<key>ID</key>
			<integer>5277</integer>
			<key>Layer</key>
			<integer>7</integer>
			<key>Points</key>
			<array>
				<string>{351.506, 307.5}</string>
				<string>{356.506, 312.5}</string>
			</array>
			<key>Style</key>
			<dict>
				<key>stroke</key>
				<dict>
					<key>HeadArrow</key>
					<string>0</string>
					<key>TailArrow</key>
					<string>0</string>
					<key>Width</key>
					<real>0.5</real>
				</dict>
			</dict>
		</dict>
		<dict>
			<key>Class</key>
			<string>LineGraphic</string>
			<key>Head</key>
			<dict>
				<key>ID</key>
				<integer>5227</integer>
			</dict>
			<key>ID</key>
			<integer>5275</integer>
			<key>Layer</key>
			<integer>7</integer>
			<key>OrthogonalBarAutomatic</key>
			<false/>
			<key>OrthogonalBarPoint</key>
			<string>{0, 0}</string>
			<key>OrthogonalBarPosition</key>
			<real>41</real>
			<key>Points</key>
			<array>
				<string>{277.292, 258.482}</string>
				<string>{306.309, 287.5}</string>
				<string>{351.6, 336.143}</string>
			</array>
			<key>Style</key>
			<dict>
				<key>stroke</key>
				<dict>
					<key>HeadArrow</key>
					<string>StickArrow</string>
					<key>LineType</key>
					<integer>2</integer>
					<key>TailArrow</key>
					<string>StickArrow</string>
					<key>Width</key>
					<real>0.5</real>
				</dict>
			</dict>
			<key>Tail</key>
			<dict>
				<key>ID</key>
				<integer>2803</integer>
			</dict>
		</dict>
		<dict>
			<key>Class</key>
			<string>LineGraphic</string>
			<key>ID</key>
			<integer>4201</integer>
			<key>Layer</key>
			<integer>7</integer>
			<key>Points</key>
			<array>
				<string>{214.331, 157.638}</string>
				<string>{209.424, 162.638}</string>
			</array>
			<key>Rotation</key>
			<real>90</real>
			<key>Style</key>
			<dict>
				<key>stroke</key>
				<dict>
					<key>HeadArrow</key>
					<string>0</string>
					<key>TailArrow</key>
					<string>0</string>
					<key>Width</key>
					<real>0.5</real>
				</dict>
			</dict>
		</dict>
		<dict>
			<key>Class</key>
			<string>LineGraphic</string>
			<key>ID</key>
			<integer>4199</integer>
			<key>Layer</key>
			<integer>7</integer>
			<key>OrthogonalBarAutomatic</key>
			<true/>
			<key>OrthogonalBarPoint</key>
			<string>{0, 0}</string>
			<key>OrthogonalBarPosition</key>
			<real>-1</real>
			<key>Points</key>
			<array>
				<string>{231.528, 237.054}</string>
				<string>{231.528, 205.5}</string>
				<string>{215.354, 192}</string>
				<string>{209.65, 163.039}</string>
			</array>
			<key>Style</key>
			<dict>
				<key>stroke</key>
				<dict>
					<key>HeadArrow</key>
					<string>0</string>
					<key>LineType</key>
					<integer>2</integer>
					<key>TailArrow</key>
					<string>StickArrow</string>
					<key>Width</key>
					<real>0.5</real>
				</dict>
			</dict>
			<key>Tail</key>
			<dict>
				<key>ID</key>
				<integer>2802</integer>
			</dict>
		</dict>
		<dict>
			<key>Class</key>
			<string>LineGraphic</string>
			<key>ID</key>
			<integer>4200</integer>
			<key>Layer</key>
			<integer>7</integer>
			<key>Points</key>
			<array>
				<string>{204.431, 157.638}</string>
				<string>{209.337, 162.638}</string>
			</array>
			<key>Style</key>
			<dict>
				<key>stroke</key>
				<dict>
					<key>HeadArrow</key>
					<string>0</string>
					<key>TailArrow</key>
					<string>0</string>
					<key>Width</key>
					<real>0.5</real>
				</dict>
			</dict>
		</dict>
		<dict>
			<key>Class</key>
			<string>LineGraphic</string>
			<key>Head</key>
			<dict>
				<key>ID</key>
				<integer>2813</integer>
			</dict>
			<key>ID</key>
			<integer>4180</integer>
			<key>Layer</key>
			<integer>7</integer>
			<key>OrthogonalBarAutomatic</key>
			<false/>
			<key>OrthogonalBarPoint</key>
			<string>{0, 0}</string>
			<key>OrthogonalBarPosition</key>
			<real>45.5</real>
			<key>Points</key>
			<array>
				<string>{198.932, 258.548}</string>
				<string>{217.6, 333.057}</string>
			</array>
			<key>Style</key>
			<dict>
				<key>stroke</key>
				<dict>
					<key>HeadArrow</key>
					<string>StickArrow</string>
					<key>LineType</key>
					<integer>2</integer>
					<key>TailArrow</key>
					<string>StickArrow</string>
					<key>Width</key>
					<real>0.5</real>
				</dict>
			</dict>
			<key>Tail</key>
			<dict>
				<key>ID</key>
				<integer>2801</integer>
			</dict>
		</dict>
		<dict>
			<key>Class</key>
			<string>LineGraphic</string>
			<key>ID</key>
			<integer>5522</integer>
			<key>Layer</key>
			<integer>8</integer>
			<key>Points</key>
			<array>
				<string>{83.465, 147}</string>
				<string>{94.965, 147}</string>
			</array>
			<key>Style</key>
			<dict>
				<key>stroke</key>
				<dict>
					<key>HeadArrow</key>
					<string>0</string>
					<key>TailArrow</key>
					<string>StickArrow</string>
					<key>Width</key>
					<real>0.5</real>
				</dict>
			</dict>
		</dict>
		<dict>
			<key>Class</key>
			<string>LineGraphic</string>
			<key>ID</key>
			<integer>5521</integer>
			<key>Layer</key>
			<integer>8</integer>
			<key>Points</key>
			<array>
				<string>{99, 147}</string>
				<string>{107.679, 147}</string>
			</array>
			<key>Style</key>
			<dict>
				<key>stroke</key>
				<dict>
					<key>HeadArrow</key>
					<string>0</string>
					<key>TailArrow</key>
					<string>0</string>
					<key>Width</key>
					<real>0.5</real>
				</dict>
			</dict>
		</dict>
		<dict>
			<key>Class</key>
			<string>LineGraphic</string>
			<key>ID</key>
			<integer>5423</integer>
			<key>Layer</key>
			<integer>8</integer>
			<key>Points</key>
			<array>
				<string>{500.51, 147.461}</string>
				<string>{526.5, 147.461}</string>
			</array>
			<key>Style</key>
			<dict>
				<key>stroke</key>
				<dict>
					<key>HeadArrow</key>
					<string>0</string>
					<key>TailArrow</key>
					<string>0</string>
					<key>Width</key>
					<real>0.5</real>
				</dict>
			</dict>
		</dict>
		<dict>
			<key>Class</key>
			<string>LineGraphic</string>
			<key>ID</key>
			<integer>5422</integer>
			<key>Layer</key>
			<integer>8</integer>
			<key>Points</key>
			<array>
				<string>{443, 147.741}</string>
				<string>{492, 147.741}</string>
			</array>
			<key>Style</key>
			<dict>
				<key>stroke</key>
				<dict>
					<key>HeadArrow</key>
					<string>0</string>
					<key>TailArrow</key>
					<string>StickArrow</string>
					<key>Width</key>
					<real>0.5</real>
				</dict>
			</dict>
		</dict>
		<dict>
			<key>Class</key>
			<string>LineGraphic</string>
			<key>ID</key>
			<integer>5421</integer>
			<key>Layer</key>
			<integer>8</integer>
			<key>Points</key>
			<array>
				<string>{426.661, 147.551}</string>
				<string>{438.721, 147.551}</string>
			</array>
			<key>Style</key>
			<dict>
				<key>stroke</key>
				<dict>
					<key>HeadArrow</key>
					<string>0</string>
					<key>TailArrow</key>
					<string>0</string>
					<key>Width</key>
					<real>0.5</real>
				</dict>
			</dict>
		</dict>
		<dict>
			<key>Class</key>
			<string>LineGraphic</string>
			<key>ID</key>
			<integer>5420</integer>
			<key>Layer</key>
			<integer>8</integer>
			<key>Points</key>
			<array>
				<string>{410.848, 147.551}</string>
				<string>{422.908, 147.551}</string>
			</array>
			<key>Style</key>
			<dict>
				<key>stroke</key>
				<dict>
					<key>HeadArrow</key>
					<string>0</string>
					<key>TailArrow</key>
					<string>0</string>
					<key>Width</key>
					<real>0.5</real>
				</dict>
			</dict>
		</dict>
		<dict>
			<key>Class</key>
			<string>LineGraphic</string>
			<key>ID</key>
			<integer>5419</integer>
			<key>Layer</key>
			<integer>8</integer>
			<key>Points</key>
			<array>
				<string>{394.972, 147.461}</string>
				<string>{407.794, 147.461}</string>
			</array>
			<key>Style</key>
			<dict>
				<key>stroke</key>
				<dict>
					<key>HeadArrow</key>
					<string>0</string>
					<key>TailArrow</key>
					<string>0</string>
					<key>Width</key>
					<real>0.5</real>
				</dict>
			</dict>
		</dict>
		<dict>
			<key>Class</key>
			<string>LineGraphic</string>
			<key>ID</key>
			<integer>5418</integer>
			<key>Layer</key>
			<integer>8</integer>
			<key>Points</key>
			<array>
				<string>{278, 147}</string>
				<string>{288.909, 147}</string>
			</array>
			<key>Style</key>
			<dict>
				<key>stroke</key>
				<dict>
					<key>HeadArrow</key>
					<string>0</string>
					<key>TailArrow</key>
					<string>StickArrow</string>
					<key>Width</key>
					<real>0.5</real>
				</dict>
			</dict>
		</dict>
		<dict>
			<key>Class</key>
			<string>LineGraphic</string>
			<key>ID</key>
			<integer>5417</integer>
			<key>Layer</key>
			<integer>8</integer>
			<key>Points</key>
			<array>
				<string>{143.5, 146.984}</string>
				<string>{153.5, 146.984}</string>
			</array>
			<key>Style</key>
			<dict>
				<key>stroke</key>
				<dict>
					<key>HeadArrow</key>
					<string>0</string>
					<key>TailArrow</key>
					<string>0</string>
					<key>Width</key>
					<real>0.5</real>
				</dict>
			</dict>
		</dict>
		<dict>
			<key>Class</key>
			<string>LineGraphic</string>
			<key>ID</key>
			<integer>5170</integer>
			<key>Layer</key>
			<integer>8</integer>
			<key>Points</key>
			<array>
				<string>{379.813, 147.741}</string>
				<string>{391.873, 147.741}</string>
			</array>
			<key>Style</key>
			<dict>
				<key>stroke</key>
				<dict>
					<key>HeadArrow</key>
					<string>0</string>
					<key>TailArrow</key>
					<string>0</string>
					<key>Width</key>
					<real>0.5</real>
				</dict>
			</dict>
		</dict>
		<dict>
			<key>Class</key>
			<string>LineGraphic</string>
			<key>ID</key>
			<integer>5169</integer>
			<key>Layer</key>
			<integer>8</integer>
			<key>Points</key>
			<array>
				<string>{363.49, 147.741}</string>
				<string>{375.55, 147.741}</string>
			</array>
			<key>Style</key>
			<dict>
				<key>stroke</key>
				<dict>
					<key>HeadArrow</key>
					<string>0</string>
					<key>TailArrow</key>
					<string>0</string>
					<key>Width</key>
					<real>0.5</real>
				</dict>
			</dict>
		</dict>
		<dict>
			<key>Class</key>
			<string>LineGraphic</string>
			<key>ID</key>
			<integer>5168</integer>
			<key>Layer</key>
			<integer>8</integer>
			<key>Points</key>
			<array>
				<string>{347.614, 147.651}</string>
				<string>{360.436, 147.651}</string>
			</array>
			<key>Style</key>
			<dict>
				<key>stroke</key>
				<dict>
					<key>HeadArrow</key>
					<string>0</string>
					<key>TailArrow</key>
					<string>0</string>
					<key>Width</key>
					<real>0.5</real>
				</dict>
			</dict>
		</dict>
		<dict>
			<key>Class</key>
			<string>LineGraphic</string>
			<key>ID</key>
			<integer>5167</integer>
			<key>Layer</key>
			<integer>8</integer>
			<key>Points</key>
			<array>
				<string>{292.5, 147}</string>
				<string>{342.104, 147}</string>
			</array>
			<key>Style</key>
			<dict>
				<key>stroke</key>
				<dict>
					<key>HeadArrow</key>
					<string>0</string>
					<key>TailArrow</key>
					<string>StickArrow</string>
					<key>Width</key>
					<real>0.5</real>
				</dict>
			</dict>
		</dict>
		<dict>
			<key>Class</key>
			<string>LineGraphic</string>
			<key>ID</key>
			<integer>4204</integer>
			<key>Layer</key>
			<integer>8</integer>
			<key>Points</key>
			<array>
				<string>{112.5, 147.047}</string>
				<string>{124, 147.047}</string>
			</array>
			<key>Style</key>
			<dict>
				<key>stroke</key>
				<dict>
					<key>HeadArrow</key>
					<string>0</string>
					<key>TailArrow</key>
					<string>StickArrow</string>
					<key>Width</key>
					<real>0.5</real>
				</dict>
			</dict>
		</dict>
		<dict>
			<key>Class</key>
			<string>LineGraphic</string>
			<key>ID</key>
			<integer>4203</integer>
			<key>Layer</key>
			<integer>8</integer>
			<key>Points</key>
			<array>
				<string>{128.266, 147.047}</string>
				<string>{138.802, 147.047}</string>
			</array>
			<key>Style</key>
			<dict>
				<key>stroke</key>
				<dict>
					<key>HeadArrow</key>
					<string>0</string>
					<key>TailArrow</key>
					<string>StickArrow</string>
					<key>Width</key>
					<real>0.5</real>
				</dict>
			</dict>
		</dict>
		<dict>
			<key>Class</key>
			<string>LineGraphic</string>
			<key>ID</key>
			<integer>4202</integer>
			<key>Layer</key>
			<integer>8</integer>
			<key>Points</key>
			<array>
				<string>{158.514, 147.218}</string>
				<string>{243, 147.218}</string>
			</array>
			<key>Style</key>
			<dict>
				<key>stroke</key>
				<dict>
					<key>HeadArrow</key>
					<string>0</string>
					<key>TailArrow</key>
					<string>0</string>
					<key>Width</key>
					<real>0.5</real>
				</dict>
			</dict>
		</dict>
		<dict>
			<key>Class</key>
			<string>LineGraphic</string>
			<key>ID</key>
			<integer>4194</integer>
			<key>Layer</key>
			<integer>8</integer>
			<key>OrthogonalBarAutomatic</key>
			<true/>
			<key>OrthogonalBarPoint</key>
			<string>{0, 0}</string>
			<key>OrthogonalBarPosition</key>
			<real>-1</real>
			<key>Points</key>
			<array>
				<string>{465.741, 246.412}</string>
				<string>{496, 246.412}</string>
				<string>{496, 152.5}</string>
			</array>
			<key>Style</key>
			<dict>
				<key>stroke</key>
				<dict>
					<key>HeadArrow</key>
					<string>0</string>
					<key>LineType</key>
					<integer>2</integer>
					<key>TailArrow</key>
					<string>StickArrow</string>
					<key>Width</key>
					<real>0.5</real>
				</dict>
			</dict>
		</dict>
		<dict>
			<key>Class</key>
			<string>LineGraphic</string>
			<key>ID</key>
			<integer>5292</integer>
			<key>Layer</key>
			<integer>8</integer>
			<key>Points</key>
			<array>
				<string>{262, 147.218}</string>
				<string>{273.563, 147.218}</string>
			</array>
			<key>Style</key>
			<dict>
				<key>stroke</key>
				<dict>
					<key>HeadArrow</key>
					<string>0</string>
					<key>TailArrow</key>
					<string>StickArrow</string>
					<key>Width</key>
					<real>0.5</real>
				</dict>
			</dict>
		</dict>
		<dict>
			<key>Class</key>
			<string>LineGraphic</string>
			<key>ID</key>
			<integer>5178</integer>
			<key>Layer</key>
			<integer>8</integer>
			<key>Points</key>
			<array>
				<string>{247, 147.218}</string>
				<string>{258.02, 147.218}</string>
			</array>
			<key>Style</key>
			<dict>
				<key>stroke</key>
				<dict>
					<key>HeadArrow</key>
					<string>0</string>
					<key>TailArrow</key>
					<string>0</string>
					<key>Width</key>
					<real>0.5</real>
				</dict>
			</dict>
		</dict>
		<dict>
			<key>Class</key>
			<string>LineGraphic</string>
			<key>ID</key>
			<integer>5157</integer>
			<key>Layer</key>
			<integer>8</integer>
			<key>Points</key>
			<array>
				<string>{500.51, 147.461}</string>
				<string>{496.102, 152.461}</string>
			</array>
			<key>Rotation</key>
			<real>90</real>
			<key>Style</key>
			<dict>
				<key>stroke</key>
				<dict>
					<key>HeadArrow</key>
					<string>0</string>
					<key>TailArrow</key>
					<string>0</string>
					<key>Width</key>
					<real>0.5</real>
				</dict>
			</dict>
		</dict>
		<dict>
			<key>Class</key>
			<string>LineGraphic</string>
			<key>ID</key>
			<integer>5156</integer>
			<key>Layer</key>
			<integer>8</integer>
			<key>Points</key>
			<array>
				<string>{491.616, 147.461}</string>
				<string>{496.024, 152.461}</string>
			</array>
			<key>Style</key>
			<dict>
				<key>stroke</key>
				<dict>
					<key>HeadArrow</key>
					<string>0</string>
					<key>TailArrow</key>
					<string>0</string>
					<key>Width</key>
					<real>0.5</real>
				</dict>
			</dict>
		</dict>
		<dict>
			<key>Class</key>
			<string>LineGraphic</string>
			<key>ID</key>
			<integer>4270</integer>
			<key>Layer</key>
			<integer>8</integer>
			<key>OrthogonalBarAutomatic</key>
			<true/>
			<key>OrthogonalBarPoint</key>
			<string>{0, 0}</string>
			<key>OrthogonalBarPosition</key>
			<real>-1</real>
			<key>Points</key>
			<array>
				<string>{241.577, 258.164}</string>
				<string>{255.748, 273}</string>
				<string>{472.5, 273}</string>
			</array>
			<key>Style</key>
			<dict>
				<key>stroke</key>
				<dict>
					<key>HeadArrow</key>
					<string>StickArrow</string>
					<key>LineType</key>
					<integer>2</integer>
					<key>TailArrow</key>
					<string>StickArrow</string>
					<key>Width</key>
					<real>0.5</real>
				</dict>
			</dict>
			<key>Tail</key>
			<dict>
				<key>ID</key>
				<integer>2802</integer>
			</dict>
		</dict>
		<dict>
			<key>Class</key>
			<string>LineGraphic</string>
			<key>ID</key>
			<integer>4197</integer>
			<key>Layer</key>
			<integer>8</integer>
			<key>Points</key>
			<array>
				<string>{156.5, 157.638}</string>
				<string>{204.5, 157.638}</string>
			</array>
			<key>Style</key>
			<dict>
				<key>stroke</key>
				<dict>
					<key>HeadArrow</key>
					<string>0</string>
					<key>TailArrow</key>
					<string>StickArrow</string>
					<key>Width</key>
					<real>0.5</real>
				</dict>
			</dict>
		</dict>
		<dict>
			<key>Class</key>
			<string>LineGraphic</string>
			<key>ID</key>
			<integer>4196</integer>
			<key>Layer</key>
			<integer>8</integer>
			<key>Points</key>
			<array>
				<string>{127.5, 157.638}</string>
				<string>{137.981, 157.638}</string>
			</array>
			<key>Style</key>
			<dict>
				<key>stroke</key>
				<dict>
					<key>HeadArrow</key>
					<string>0</string>
					<key>TailArrow</key>
					<string>StickArrow</string>
					<key>Width</key>
					<real>0.5</real>
				</dict>
			</dict>
		</dict>
		<dict>
			<key>Class</key>
			<string>LineGraphic</string>
			<key>ID</key>
			<integer>4268</integer>
			<key>Layer</key>
			<integer>9</integer>
			<key>OrthogonalBarAutomatic</key>
			<true/>
			<key>OrthogonalBarPoint</key>
			<string>{0, 0}</string>
			<key>OrthogonalBarPosition</key>
			<real>-1</real>
			<key>Points</key>
			<array>
				<string>{80.8353, 247.706}</string>
				<string>{61.7493, 245}</string>
				<string>{61.7493, 159.5}</string>
				<string>{81.801, 157.695}</string>
			</array>
			<key>Style</key>
			<dict>
				<key>stroke</key>
				<dict>
					<key>HeadArrow</key>
					<string>StickArrow</string>
					<key>LineType</key>
					<integer>2</integer>
					<key>TailArrow</key>
					<string>StickArrow</string>
					<key>Width</key>
					<real>0.5</real>
				</dict>
			</dict>
			<key>Tail</key>
			<dict>
				<key>ID</key>
				<integer>2798</integer>
			</dict>
		</dict>
		<dict>
			<key>Class</key>
			<string>LineGraphic</string>
			<key>ID</key>
			<integer>4292</integer>
			<key>Layer</key>
			<integer>9</integer>
			<key>OrthogonalBarAutomatic</key>
			<true/>
			<key>OrthogonalBarPoint</key>
			<string>{0, 0}</string>
			<key>OrthogonalBarPosition</key>
			<real>-1</real>
			<key>Points</key>
			<array>
				<string>{124.929, 260.118}</string>
				<string>{112.912, 290}</string>
				<string>{68.7863, 299.488}</string>
				<string>{76.195, 346.228}</string>
			</array>
			<key>Style</key>
			<dict>
				<key>stroke</key>
				<dict>
					<key>HeadArrow</key>
					<string>Arrow</string>
					<key>LineType</key>
					<integer>2</integer>
					<key>TailArrow</key>
					<string>0</string>
					<key>Width</key>
					<real>0.5</real>
				</dict>
			</dict>
			<key>Tail</key>
			<dict>
				<key>ID</key>
				<integer>2800</integer>
			</dict>
		</dict>
		<dict>
			<key>Class</key>
			<string>LineGraphic</string>
			<key>Head</key>
			<dict>
				<key>ID</key>
				<integer>4413</integer>
			</dict>
			<key>ID</key>
			<integer>5238</integer>
			<key>Layer</key>
			<integer>10</integer>
			<key>OrthogonalBarAutomatic</key>
			<false/>
			<key>OrthogonalBarPoint</key>
			<string>{0, 0}</string>
			<key>OrthogonalBarPosition</key>
			<real>177.5</real>
			<key>Points</key>
			<array>
				<string>{325.994, 359.03}</string>
				<string>{402.583, 543.5}</string>
				<string>{467.32, 563.099}</string>
			</array>
			<key>Style</key>
			<dict>
				<key>stroke</key>
				<dict>
					<key>HeadArrow</key>
					<string>StickArrow</string>
					<key>LineType</key>
					<integer>2</integer>
					<key>TailArrow</key>
					<string>StickArrow</string>
					<key>Width</key>
					<real>0.5</real>
				</dict>
			</dict>
			<key>Tail</key>
			<dict>
				<key>ID</key>
				<integer>5217</integer>
			</dict>
		</dict>
		<dict>
			<key>Class</key>
			<string>LineGraphic</string>
			<key>Head</key>
			<dict>
				<key>ID</key>
				<integer>2814</integer>
			</dict>
			<key>ID</key>
			<integer>4355</integer>
			<key>Layer</key>
			<integer>11</integer>
			<key>OrthogonalBarAutomatic</key>
			<true/>
			<key>OrthogonalBarPoint</key>
			<string>{0, 0}</string>
			<key>OrthogonalBarPosition</key>
			<real>-1</real>
			<key>Points</key>
			<array>
				<string>{125.308, 359.049}</string>
				<string>{125.308, 398.571}</string>
				<string>{54.4182, 355.67}</string>
			</array>
			<key>Style</key>
			<dict>
				<key>stroke</key>
				<dict>
					<key>HeadArrow</key>
					<string>StickArrow</string>
					<key>LineType</key>
					<integer>2</integer>
					<key>TailArrow</key>
					<string>StickArrow</string>
					<key>Width</key>
					<real>0.5</real>
				</dict>
			</dict>
			<key>Tail</key>
			<dict>
				<key>ID</key>
				<integer>4354</integer>
			</dict>
		</dict>
		<dict>
			<key>Class</key>
			<string>LineGraphic</string>
			<key>ID</key>
			<integer>4290</integer>
			<key>Layer</key>
			<integer>11</integer>
			<key>OrthogonalBarAutomatic</key>
			<true/>
			<key>OrthogonalBarPoint</key>
			<string>{0, 0}</string>
			<key>OrthogonalBarPosition</key>
			<real>-1</real>
			<key>Points</key>
			<array>
				<string>{157.828, 333.056}</string>
				<string>{152.08, 310}</string>
				<string>{94, 334.877}</string>
				<string>{83.4979, 340.008}</string>
			</array>
			<key>Style</key>
			<dict>
				<key>stroke</key>
				<dict>
					<key>HeadArrow</key>
					<string>Arrow</string>
					<key>LineType</key>
					<integer>2</integer>
					<key>TailArrow</key>
					<string>0</string>
					<key>Width</key>
					<real>0.5</real>
				</dict>
			</dict>
			<key>Tail</key>
			<dict>
				<key>ID</key>
				<integer>2812</integer>
			</dict>
		</dict>
		<dict>
			<key>Class</key>
			<string>LineGraphic</string>
			<key>ID</key>
			<integer>5135</integer>
			<key>Layer</key>
			<integer>12</integer>
			<key>Points</key>
			<array>
				<string>{43.3919, 458}</string>
				<string>{43.3919, 486.101}</string>
			</array>
			<key>Style</key>
			<dict>
				<key>stroke</key>
				<dict>
					<key>HeadArrow</key>
					<string>Arrow</string>
					<key>TailArrow</key>
					<string>FilledBall</string>
					<key>Width</key>
					<real>0.5</real>
				</dict>
			</dict>
		</dict>
		<dict>
			<key>Class</key>
			<string>LineGraphic</string>
			<key>ID</key>
			<integer>5134</integer>
			<key>Layer</key>
			<integer>12</integer>
			<key>OrthogonalBarAutomatic</key>
			<true/>
			<key>OrthogonalBarPoint</key>
			<string>{0, 0}</string>
			<key>OrthogonalBarPosition</key>
			<real>-1</real>
			<key>Points</key>
			<array>
				<string>{30.9993, 487.614}</string>
				<string>{67.582, 487.614}</string>
			</array>
			<key>Style</key>
			<dict>
				<key>stroke</key>
				<dict>
					<key>HeadArrow</key>
					<string>0</string>
					<key>LineType</key>
					<integer>2</integer>
					<key>TailArrow</key>
					<string>FilledBall</string>
					<key>Width</key>
					<real>0.5</real>
				</dict>
			</dict>
		</dict>
		<dict>
			<key>Class</key>
			<string>LineGraphic</string>
			<key>ID</key>
			<integer>5121</integer>
			<key>Layer</key>
			<integer>12</integer>
			<key>Points</key>
			<array>
				<string>{257.488, 487.613}</string>
				<string>{270.966, 487.613}</string>
			</array>
			<key>Style</key>
			<dict>
				<key>stroke</key>
				<dict>
					<key>HeadArrow</key>
					<string>Ball</string>
					<key>TailArrow</key>
					<string>0</string>
					<key>Width</key>
					<real>0.5</real>
				</dict>
			</dict>
		</dict>
		<dict>
			<key>Class</key>
			<string>LineGraphic</string>
			<key>ID</key>
			<integer>5120</integer>
			<key>Layer</key>
			<integer>12</integer>
			<key>Points</key>
			<array>
				<string>{236.956, 487.613}</string>
				<string>{252.296, 487.613}</string>
			</array>
			<key>Style</key>
			<dict>
				<key>stroke</key>
				<dict>
					<key>HeadArrow</key>
					<string>Ball</string>
					<key>TailArrow</key>
					<string>0</string>
					<key>Width</key>
					<real>0.5</real>
				</dict>
			</dict>
		</dict>
		<dict>
			<key>Class</key>
			<string>LineGraphic</string>
			<key>ID</key>
			<integer>5119</integer>
			<key>Layer</key>
			<integer>12</integer>
			<key>Points</key>
			<array>
				<string>{217.185, 487.613}</string>
				<string>{232.5, 487.613}</string>
			</array>
			<key>Style</key>
			<dict>
				<key>stroke</key>
				<dict>
					<key>HeadArrow</key>
					<string>0</string>
					<key>TailArrow</key>
					<string>0</string>
					<key>Width</key>
					<real>0.5</real>
				</dict>
			</dict>
		</dict>
		<dict>
			<key>Class</key>
			<string>LineGraphic</string>
			<key>ID</key>
			<integer>5118</integer>
			<key>Layer</key>
			<integer>12</integer>
			<key>Points</key>
			<array>
				<string>{199.251, 487.613}</string>
				<string>{212.729, 487.613}</string>
			</array>
			<key>Style</key>
			<dict>
				<key>stroke</key>
				<dict>
					<key>HeadArrow</key>
					<string>Ball</string>
					<key>TailArrow</key>
					<string>0</string>
					<key>Width</key>
					<real>0.5</real>
				</dict>
			</dict>
		</dict>
		<dict>
			<key>Class</key>
			<string>LineGraphic</string>
			<key>ID</key>
			<integer>5117</integer>
			<key>Layer</key>
			<integer>12</integer>
			<key>Points</key>
			<array>
				<string>{181.536, 487.613}</string>
				<string>{195.015, 487.613}</string>
			</array>
			<key>Style</key>
			<dict>
				<key>stroke</key>
				<dict>
					<key>HeadArrow</key>
					<string>Ball</string>
					<key>TailArrow</key>
					<string>0</string>
					<key>Width</key>
					<real>0.5</real>
				</dict>
			</dict>
		</dict>
		<dict>
			<key>Class</key>
			<string>LineGraphic</string>
			<key>ID</key>
			<integer>5116</integer>
			<key>Layer</key>
			<integer>12</integer>
			<key>Points</key>
			<array>
				<string>{163.601, 487.613}</string>
				<string>{177.08, 487.613}</string>
			</array>
			<key>Style</key>
			<dict>
				<key>stroke</key>
				<dict>
					<key>HeadArrow</key>
					<string>0</string>
					<key>TailArrow</key>
					<string>0</string>
					<key>Width</key>
					<real>0.5</real>
				</dict>
			</dict>
		</dict>
		<dict>
			<key>Class</key>
			<string>LineGraphic</string>
			<key>ID</key>
			<integer>5115</integer>
			<key>Layer</key>
			<integer>12</integer>
			<key>Points</key>
			<array>
				<string>{144.672, 487.613}</string>
				<string>{159.365, 487.613}</string>
			</array>
			<key>Style</key>
			<dict>
				<key>stroke</key>
				<dict>
					<key>HeadArrow</key>
					<string>Ball</string>
					<key>TailArrow</key>
					<string>0</string>
					<key>Width</key>
					<real>0.5</real>
				</dict>
			</dict>
		</dict>
		<dict>
			<key>Class</key>
			<string>LineGraphic</string>
			<key>ID</key>
			<integer>5114</integer>
			<key>Layer</key>
			<integer>12</integer>
			<key>Points</key>
			<array>
				<string>{125.403, 487.613}</string>
				<string>{138.882, 487.613}</string>
			</array>
			<key>Style</key>
			<dict>
				<key>stroke</key>
				<dict>
					<key>HeadArrow</key>
					<string>0</string>
					<key>TailArrow</key>
					<string>0</string>
					<key>Width</key>
					<real>0.5</real>
				</dict>
			</dict>
		</dict>
		<dict>
			<key>Class</key>
			<string>LineGraphic</string>
			<key>ID</key>
			<integer>5113</integer>
			<key>Layer</key>
			<integer>12</integer>
			<key>Points</key>
			<array>
				<string>{91.8156, 487.613}</string>
				<string>{119.817, 487.613}</string>
			</array>
			<key>Style</key>
			<dict>
				<key>stroke</key>
				<dict>
					<key>HeadArrow</key>
					<string>0</string>
					<key>TailArrow</key>
					<string>0</string>
					<key>Width</key>
					<real>0.5</real>
				</dict>
			</dict>
		</dict>
		<dict>
			<key>Class</key>
			<string>LineGraphic</string>
			<key>ID</key>
			<integer>5112</integer>
			<key>Layer</key>
			<integer>12</integer>
			<key>Points</key>
			<array>
				<string>{72.7515, 487.613}</string>
				<string>{86.2303, 487.613}</string>
			</array>
			<key>Style</key>
			<dict>
				<key>stroke</key>
				<dict>
					<key>HeadArrow</key>
					<string>0</string>
					<key>TailArrow</key>
					<string>0</string>
					<key>Width</key>
					<real>0.5</real>
				</dict>
			</dict>
		</dict>
		<dict>
			<key>Class</key>
			<string>LineGraphic</string>
			<key>Head</key>
			<dict>
				<key>ID</key>
				<integer>2814</integer>
			</dict>
			<key>ID</key>
			<integer>4182</integer>
			<key>Layer</key>
			<integer>12</integer>
			<key>OrthogonalBarAutomatic</key>
			<true/>
			<key>OrthogonalBarPoint</key>
			<string>{0, 0}</string>
			<key>OrthogonalBarPosition</key>
			<real>15.878158569335938</real>
			<key>Points</key>
			<array>
				<string>{434.793, 460.156}</string>
				<string>{415.877, 415}</string>
				<string>{97.0249, 415}</string>
				<string>{47.988, 357.326}</string>
			</array>
			<key>Style</key>
			<dict>
				<key>stroke</key>
				<dict>
					<key>HeadArrow</key>
					<string>StickArrow</string>
					<key>LineType</key>
					<integer>2</integer>
					<key>TailArrow</key>
					<string>StickArrow</string>
					<key>Width</key>
					<real>0.5</real>
				</dict>
			</dict>
			<key>Tail</key>
			<dict>
				<key>ID</key>
				<integer>4407</integer>
			</dict>
		</dict>
		<dict>
			<key>Class</key>
			<string>LineGraphic</string>
			<key>Head</key>
			<dict>
				<key>ID</key>
				<integer>3826</integer>
			</dict>
			<key>ID</key>
			<integer>4191</integer>
			<key>Layer</key>
			<integer>12</integer>
			<key>OrthogonalBarAutomatic</key>
			<true/>
			<key>OrthogonalBarPoint</key>
			<string>{0, 0}</string>
			<key>OrthogonalBarPosition</key>
			<real>47.765335083007812</real>
			<key>Points</key>
			<array>
				<string>{38.7893, 357.385}</string>
				<string>{43.3919, 459.616}</string>
				<string>{89.748, 459.631}</string>
			</array>
			<key>Style</key>
			<dict>
				<key>stroke</key>
				<dict>
					<key>HeadArrow</key>
					<string>StickArrow</string>
					<key>LineType</key>
					<integer>2</integer>
					<key>TailArrow</key>
					<string>StickArrow</string>
					<key>Width</key>
					<real>0.5</real>
				</dict>
			</dict>
			<key>Tail</key>
			<dict>
				<key>ID</key>
				<integer>2814</integer>
			</dict>
		</dict>
		<dict>
			<key>Class</key>
			<string>LineGraphic</string>
			<key>ID</key>
			<integer>5524</integer>
			<key>Layer</key>
			<integer>14</integer>
			<key>Points</key>
			<array>
				<string>{523.661, 393.663}</string>
				<string>{538.075, 393.663}</string>
			</array>
			<key>Style</key>
			<dict>
				<key>stroke</key>
				<dict>
					<key>HeadArrow</key>
					<string>StickArrow</string>
					<key>TailArrow</key>
					<string>0</string>
					<key>Width</key>
					<real>0.5</real>
				</dict>
			</dict>
		</dict>
		<dict>
			<key>Class</key>
			<string>LineGraphic</string>
			<key>ID</key>
			<integer>5465</integer>
			<key>Layer</key>
			<integer>14</integer>
			<key>Points</key>
			<array>
				<string>{567.205, 136.45}</string>
				<string>{572.205, 141.45}</string>
			</array>
			<key>Style</key>
			<dict>
				<key>stroke</key>
				<dict>
					<key>HeadArrow</key>
					<string>0</string>
					<key>TailArrow</key>
					<string>0</string>
					<key>Width</key>
					<real>0.5</real>
				</dict>
			</dict>
		</dict>
		<dict>
			<key>Class</key>
			<string>LineGraphic</string>
			<key>ID</key>
			<integer>5464</integer>
			<key>Layer</key>
			<integer>14</integer>
			<key>Points</key>
			<array>
				<string>{563.067, 136.45}</string>
				<string>{566.567, 136.45}</string>
			</array>
			<key>Style</key>
			<dict>
				<key>stroke</key>
				<dict>
					<key>HeadArrow</key>
					<string>0</string>
					<key>TailArrow</key>
					<string>0</string>
					<key>Width</key>
					<real>0.5</real>
				</dict>
			</dict>
		</dict>
		<dict>
			<key>Class</key>
			<string>LineGraphic</string>
			<key>ID</key>
			<integer>5463</integer>
			<key>Layer</key>
			<integer>14</integer>
			<key>Points</key>
			<array>
				<string>{564.506, 127.441}</string>
				<string>{568.006, 127.441}</string>
			</array>
			<key>Style</key>
			<dict>
				<key>stroke</key>
				<dict>
					<key>HeadArrow</key>
					<string>0</string>
					<key>TailArrow</key>
					<string>0</string>
					<key>Width</key>
					<real>0.5</real>
				</dict>
			</dict>
		</dict>
		<dict>
			<key>Class</key>
			<string>LineGraphic</string>
			<key>ID</key>
			<integer>5462</integer>
			<key>Layer</key>
			<integer>14</integer>
			<key>Points</key>
			<array>
				<string>{443.531, 169}</string>
				<string>{528, 169}</string>
			</array>
			<key>Style</key>
			<dict>
				<key>stroke</key>
				<dict>
					<key>HeadArrow</key>
					<string>StickArrow</string>
					<key>TailArrow</key>
					<string>0</string>
					<key>Width</key>
					<real>0.5</real>
				</dict>
			</dict>
		</dict>
		<dict>
			<key>Class</key>
			<string>LineGraphic</string>
			<key>ID</key>
			<integer>5461</integer>
			<key>Layer</key>
			<integer>14</integer>
			<key>Points</key>
			<array>
				<string>{428.006, 169.037}</string>
				<string>{440.066, 169.037}</string>
			</array>
			<key>Style</key>
			<dict>
				<key>stroke</key>
				<dict>
					<key>HeadArrow</key>
					<string>0</string>
					<key>TailArrow</key>
					<string>0</string>
					<key>Width</key>
					<real>0.5</real>
				</dict>
			</dict>
		</dict>
		<dict>
			<key>Class</key>
			<string>LineGraphic</string>
			<key>ID</key>
			<integer>5459</integer>
			<key>Layer</key>
			<integer>14</integer>
			<key>Points</key>
			<array>
				<string>{412.214, 169.037}</string>
				<string>{424.274, 169.037}</string>
			</array>
			<key>Style</key>
			<dict>
				<key>stroke</key>
				<dict>
					<key>HeadArrow</key>
					<string>StickArrow</string>
					<key>TailArrow</key>
					<string>0</string>
					<key>Width</key>
					<real>0.5</real>
				</dict>
			</dict>
		</dict>
		<dict>
			<key>Class</key>
			<string>LineGraphic</string>
			<key>ID</key>
			<integer>5458</integer>
			<key>Layer</key>
			<integer>14</integer>
			<key>Points</key>
			<array>
				<string>{395.272, 169.037}</string>
				<string>{408.094, 169.037}</string>
			</array>
			<key>Style</key>
			<dict>
				<key>stroke</key>
				<dict>
					<key>HeadArrow</key>
					<string>StickArrow</string>
					<key>TailArrow</key>
					<string>0</string>
					<key>Width</key>
					<real>0.5</real>
				</dict>
			</dict>
		</dict>
		<dict>
			<key>Class</key>
			<string>LineGraphic</string>
			<key>ID</key>
			<integer>5457</integer>
			<key>Layer</key>
			<integer>14</integer>
			<key>Points</key>
			<array>
				<string>{380.185, 169.227}</string>
				<string>{392.245, 169.227}</string>
			</array>
			<key>Style</key>
			<dict>
				<key>stroke</key>
				<dict>
					<key>HeadArrow</key>
					<string>StickArrow</string>
					<key>TailArrow</key>
					<string>0</string>
					<key>Width</key>
					<real>0.5</real>
				</dict>
			</dict>
		</dict>
		<dict>
			<key>Class</key>
			<string>LineGraphic</string>
			<key>ID</key>
			<integer>5456</integer>
			<key>Layer</key>
			<integer>14</integer>
			<key>Points</key>
			<array>
				<string>{364.32, 169.227}</string>
				<string>{376.38, 169.227}</string>
			</array>
			<key>Style</key>
			<dict>
				<key>stroke</key>
				<dict>
					<key>HeadArrow</key>
					<string>StickArrow</string>
					<key>TailArrow</key>
					<string>0</string>
					<key>Width</key>
					<real>0.5</real>
				</dict>
			</dict>
		</dict>
		<dict>
			<key>Class</key>
			<string>LineGraphic</string>
			<key>ID</key>
			<integer>5455</integer>
			<key>Layer</key>
			<integer>14</integer>
			<key>Points</key>
			<array>
				<string>{348.471, 169.083}</string>
				<string>{360, 169.083}</string>
			</array>
			<key>Style</key>
			<dict>
				<key>stroke</key>
				<dict>
					<key>HeadArrow</key>
					<string>StickArrow</string>
					<key>TailArrow</key>
					<string>0</string>
					<key>Width</key>
					<real>0.5</real>
				</dict>
			</dict>
		</dict>
		<dict>
			<key>Class</key>
			<string>LineGraphic</string>
			<key>ID</key>
			<integer>5268</integer>
			<key>Layer</key>
			<integer>14</integer>
			<key>Points</key>
			<array>
				<string>{306.531, 392.874}</string>
				<string>{337.5, 392.874}</string>
			</array>
			<key>Style</key>
			<dict>
				<key>stroke</key>
				<dict>
					<key>HeadArrow</key>
					<string>0</string>
					<key>TailArrow</key>
					<string>0</string>
					<key>Width</key>
					<real>0.5</real>
				</dict>
			</dict>
		</dict>
		<dict>
			<key>Class</key>
			<string>LineGraphic</string>
			<key>ID</key>
			<integer>5267</integer>
			<key>Layer</key>
			<integer>14</integer>
			<key>Points</key>
			<array>
				<string>{306.531, 392.874}</string>
				<string>{301.531, 397.874}</string>
			</array>
			<key>Rotation</key>
			<real>90</real>
			<key>Style</key>
			<dict>
				<key>stroke</key>
				<dict>
					<key>HeadArrow</key>
					<string>0</string>
					<key>TailArrow</key>
					<string>0</string>
					<key>Width</key>
					<real>0.5</real>
				</dict>
			</dict>
		</dict>
		<dict>
			<key>Class</key>
			<string>LineGraphic</string>
			<key>ID</key>
			<integer>5266</integer>
			<key>Layer</key>
			<integer>14</integer>
			<key>Points</key>
			<array>
				<string>{343.733, 392.874}</string>
				<string>{377.975, 392.874}</string>
			</array>
			<key>Style</key>
			<dict>
				<key>stroke</key>
				<dict>
					<key>HeadArrow</key>
					<string>0</string>
					<key>TailArrow</key>
					<string>0</string>
					<key>Width</key>
					<real>0.5</real>
				</dict>
			</dict>
		</dict>
		<dict>
			<key>Class</key>
			<string>LineGraphic</string>
			<key>ID</key>
			<integer>5264</integer>
			<key>Layer</key>
			<integer>14</integer>
			<key>Points</key>
			<array>
				<string>{504.565, 393.406}</string>
				<string>{518.98, 393.406}</string>
			</array>
			<key>Style</key>
			<dict>
				<key>stroke</key>
				<dict>
					<key>HeadArrow</key>
					<string>0</string>
					<key>TailArrow</key>
					<string>0</string>
					<key>Width</key>
					<real>0.5</real>
				</dict>
			</dict>
		</dict>
		<dict>
			<key>Class</key>
			<string>LineGraphic</string>
			<key>ID</key>
			<integer>5262</integer>
			<key>Layer</key>
			<integer>14</integer>
			<key>Points</key>
			<array>
				<string>{437, 393.406}</string>
				<string>{449.147, 393.406}</string>
			</array>
			<key>Style</key>
			<dict>
				<key>stroke</key>
				<dict>
					<key>HeadArrow</key>
					<string>0</string>
					<key>TailArrow</key>
					<string>0</string>
					<key>Width</key>
					<real>0.5</real>
				</dict>
			</dict>
		</dict>
		<dict>
			<key>Class</key>
			<string>LineGraphic</string>
			<key>ID</key>
			<integer>5261</integer>
			<key>Layer</key>
			<integer>14</integer>
			<key>Points</key>
			<array>
				<string>{416.863, 393.406}</string>
				<string>{431.733, 393.406}</string>
			</array>
			<key>Style</key>
			<dict>
				<key>stroke</key>
				<dict>
					<key>HeadArrow</key>
					<string>StickArrow</string>
					<key>TailArrow</key>
					<string>0</string>
					<key>Width</key>
					<real>0.5</real>
				</dict>
			</dict>
		</dict>
		<dict>
			<key>Class</key>
			<string>LineGraphic</string>
			<key>ID</key>
			<integer>5260</integer>
			<key>Layer</key>
			<integer>14</integer>
			<key>Points</key>
			<array>
				<string>{453, 393.406}</string>
				<string>{498.295, 393.406}</string>
			</array>
			<key>Style</key>
			<dict>
				<key>stroke</key>
				<dict>
					<key>HeadArrow</key>
					<string>0</string>
					<key>TailArrow</key>
					<string>0</string>
					<key>Width</key>
					<real>0.5</real>
				</dict>
			</dict>
		</dict>
		<dict>
			<key>Class</key>
			<string>LineGraphic</string>
			<key>ID</key>
			<integer>5259</integer>
			<key>Layer</key>
			<integer>14</integer>
			<key>Points</key>
			<array>
				<string>{401.5, 393.406}</string>
				<string>{413, 393.406}</string>
			</array>
			<key>Style</key>
			<dict>
				<key>stroke</key>
				<dict>
					<key>HeadArrow</key>
					<string>0</string>
					<key>TailArrow</key>
					<string>0</string>
					<key>Width</key>
					<real>0.5</real>
				</dict>
			</dict>
		</dict>
		<dict>
			<key>Class</key>
			<string>LineGraphic</string>
			<key>ID</key>
			<integer>5258</integer>
			<key>Layer</key>
			<integer>14</integer>
			<key>Points</key>
			<array>
				<string>{383.283, 393.406}</string>
				<string>{396.783, 393.406}</string>
			</array>
			<key>Style</key>
			<dict>
				<key>stroke</key>
				<dict>
					<key>HeadArrow</key>
					<string>StickArrow</string>
					<key>TailArrow</key>
					<string>0</string>
					<key>Width</key>
					<real>0.5</real>
				</dict>
			</dict>
		</dict>
		<dict>
			<key>Class</key>
			<string>LineGraphic</string>
			<key>ID</key>
			<integer>4312</integer>
			<key>Layer</key>
			<integer>14</integer>
			<key>OrthogonalBarAutomatic</key>
			<true/>
			<key>OrthogonalBarPoint</key>
			<string>{0, 0}</string>
			<key>OrthogonalBarPosition</key>
			<real>-1</real>
			<key>Points</key>
			<array>
				<string>{465.067, 471.836}</string>
				<string>{463.5, 512}</string>
				<string>{437.579, 565}</string>
			</array>
			<key>Style</key>
			<dict>
				<key>stroke</key>
				<dict>
					<key>HeadArrow</key>
					<string>Ball</string>
					<key>LineType</key>
					<integer>2</integer>
					<key>TailArrow</key>
					<string>0</string>
					<key>Width</key>
					<real>0.5</real>
				</dict>
			</dict>
			<key>Tail</key>
			<dict>
				<key>ID</key>
				<integer>4406</integer>
			</dict>
		</dict>
		<dict>
			<key>Class</key>
			<string>LineGraphic</string>
			<key>ID</key>
			<integer>5454</integer>
			<key>Layer</key>
			<integer>14</integer>
			<key>OrthogonalBarAutomatic</key>
			<true/>
			<key>OrthogonalBarPoint</key>
			<string>{0, 0}</string>
			<key>OrthogonalBarPosition</key>
			<real>-1</real>
			<key>Points</key>
			<array>
				<string>{355.118, 459.625}</string>
				<string>{301.531, 456.5}</string>
				<string>{301.531, 198.727}</string>
				<string>{344.598, 169.007}</string>
			</array>
			<key>Style</key>
			<dict>
				<key>stroke</key>
				<dict>
					<key>HeadArrow</key>
					<string>StickArrow</string>
					<key>LineType</key>
					<integer>2</integer>
					<key>TailArrow</key>
					<string>StickArrow</string>
					<key>Width</key>
					<real>0.5</real>
				</dict>
			</dict>
			<key>Tail</key>
			<dict>
				<key>ID</key>
				<integer>2817</integer>
			</dict>
		</dict>
		<dict>
			<key>Class</key>
			<string>LineGraphic</string>
			<key>ID</key>
			<integer>4289</integer>
			<key>Layer</key>
			<integer>15</integer>
			<key>Points</key>
			<array>
				<string>{136.63, 577.176}</string>
				<string>{151.63, 577.176}</string>
			</array>
			<key>Style</key>
			<dict>
				<key>stroke</key>
				<dict>
					<key>HeadArrow</key>
					<string>0</string>
					<key>TailArrow</key>
					<string>Ball</string>
					<key>Width</key>
					<real>0.5</real>
				</dict>
			</dict>
		</dict>
		<dict>
			<key>Class</key>
			<string>LineGraphic</string>
			<key>ID</key>
			<integer>4288</integer>
			<key>Layer</key>
			<integer>15</integer>
			<key>Points</key>
			<array>
				<string>{156.13, 577.176}</string>
				<string>{173.13, 577.176}</string>
			</array>
			<key>Style</key>
			<dict>
				<key>stroke</key>
				<dict>
					<key>HeadArrow</key>
					<string>0</string>
					<key>TailArrow</key>
					<string>Ball</string>
					<key>Width</key>
					<real>0.5</real>
				</dict>
			</dict>
		</dict>
		<dict>
			<key>Class</key>
			<string>LineGraphic</string>
			<key>ID</key>
			<integer>4192</integer>
			<key>Layer</key>
			<integer>15</integer>
			<key>OrthogonalBarAutomatic</key>
			<true/>
			<key>OrthogonalBarPoint</key>
			<string>{0, 0}</string>
			<key>OrthogonalBarPosition</key>
			<real>-1</real>
			<key>Points</key>
			<array>
				<string>{250.712, 472.113}</string>
				<string>{244.443, 577.176}</string>
				<string>{177.609, 577.061}</string>
			</array>
			<key>Style</key>
			<dict>
				<key>stroke</key>
				<dict>
					<key>HeadArrow</key>
					<string>0</string>
					<key>LineType</key>
					<integer>2</integer>
					<key>TailArrow</key>
					<string>0</string>
					<key>Width</key>
					<real>0.5</real>
				</dict>
			</dict>
			<key>Tail</key>
			<dict>
				<key>ID</key>
				<integer>2819</integer>
			</dict>
		</dict>
		<dict>
			<key>Class</key>
			<string>LineGraphic</string>
			<key>Head</key>
			<dict>
				<key>ID</key>
				<integer>4413</integer>
			</dict>
			<key>ID</key>
			<integer>4436</integer>
			<key>Layer</key>
			<integer>16</integer>
			<key>OrthogonalBarAutomatic</key>
			<true/>
			<key>OrthogonalBarPoint</key>
			<string>{0, 0}</string>
			<key>OrthogonalBarPosition</key>
			<real>4.51873779296875</real>
			<key>Points</key>
			<array>
				<string>{338.397, 661.438}</string>
				<string>{345.462, 639}</string>
				<string>{474.547, 574.099}</string>
			</array>
			<key>Style</key>
			<dict>
				<key>stroke</key>
				<dict>
					<key>HeadArrow</key>
					<string>StickArrow</string>
					<key>LineType</key>
					<integer>2</integer>
					<key>TailArrow</key>
					<string>StickArrow</string>
					<key>Width</key>
					<real>0.5</real>
				</dict>
			</dict>
			<key>Tail</key>
			<dict>
				<key>ID</key>
				<integer>2830</integer>
			</dict>
		</dict>
		<dict>
			<key>Class</key>
			<string>Group</string>
			<key>Graphics</key>
			<array>
				<dict>
					<key>AllowConnections</key>
					<string>NO</string>
					<key>AllowLabelDrop</key>
					<false/>
					<key>AllowToConnect</key>
					<false/>
					<key>Class</key>
					<string>LineGraphic</string>
					<key>ID</key>
					<integer>2619</integer>
					<key>Points</key>
					<array>
						<string>{75.0077, 338.834}</string>
						<string>{78.3721, 336.576}</string>
					</array>
					<key>Style</key>
					<dict>
						<key>stroke</key>
						<dict>
							<key>HeadArrow</key>
							<string>0</string>
							<key>TailArrow</key>
							<string>0</string>
							<key>Width</key>
							<real>0.5</real>
						</dict>
					</dict>
				</dict>
				<dict>
					<key>AllowConnections</key>
					<string>NO</string>
					<key>AllowLabelDrop</key>
					<false/>
					<key>AllowToConnect</key>
					<false/>
					<key>Class</key>
					<string>LineGraphic</string>
					<key>ID</key>
					<integer>2620</integer>
					<key>OrthogonalBarAutomatic</key>
					<true/>
					<key>OrthogonalBarPoint</key>
					<string>{0, 0}</string>
					<key>OrthogonalBarPosition</key>
					<real>-1</real>
					<key>Points</key>
					<array>
						<string>{78.2323, 336.621}</string>
						<string>{78.2314, 355.564}</string>
					</array>
					<key>Style</key>
					<dict>
						<key>stroke</key>
						<dict>
							<key>HeadArrow</key>
							<string>0</string>
							<key>LineType</key>
							<integer>2</integer>
							<key>TailArrow</key>
							<string>0</string>
							<key>Width</key>
							<real>0.5</real>
						</dict>
					</dict>
				</dict>
			</array>
			<key>ID</key>
			<integer>2618</integer>
			<key>Layer</key>
			<integer>17</integer>
			<key>Rotation</key>
			<real>90</real>
		</dict>
		<dict>
			<key>Class</key>
			<string>LineGraphic</string>
			<key>Head</key>
			<dict>
				<key>ID</key>
				<integer>4422</integer>
			</dict>
			<key>ID</key>
			<integer>4423</integer>
			<key>Layer</key>
			<integer>17</integer>
			<key>OrthogonalBarAutomatic</key>
			<true/>
			<key>OrthogonalBarPoint</key>
			<string>{0, 0}</string>
			<key>OrthogonalBarPosition</key>
			<real>34.3826904296875</real>
			<key>Points</key>
			<array>
				<string>{102.277, 568.061}</string>
				<string>{162.366, 650.226}</string>
			</array>
			<key>Style</key>
			<dict>
				<key>stroke</key>
				<dict>
					<key>HeadArrow</key>
					<string>StickArrow</string>
					<key>LineType</key>
					<integer>2</integer>
					<key>TailArrow</key>
					<string>StickArrow</string>
					<key>Width</key>
					<real>0.5</real>
				</dict>
			</dict>
			<key>Tail</key>
			<dict>
				<key>ID</key>
				<integer>3830</integer>
			</dict>
		</dict>
		<dict>
			<key>Class</key>
			<string>LineGraphic</string>
			<key>ID</key>
			<integer>4299</integer>
			<key>Layer</key>
			<integer>17</integer>
			<key>Points</key>
			<array>
				<string>{127.375, 680.602}</string>
				<string>{140.875, 680.602}</string>
			</array>
			<key>Style</key>
			<dict>
				<key>stroke</key>
				<dict>
					<key>HeadArrow</key>
					<string>0</string>
					<key>TailArrow</key>
					<string>Ball</string>
					<key>Width</key>
					<real>0.5</real>
				</dict>
			</dict>
		</dict>
		<dict>
			<key>Class</key>
			<string>LineGraphic</string>
			<key>ID</key>
			<integer>4193</integer>
			<key>Layer</key>
			<integer>17</integer>
			<key>OrthogonalBarAutomatic</key>
			<true/>
			<key>OrthogonalBarPoint</key>
			<string>{0, 0}</string>
			<key>OrthogonalBarPosition</key>
			<real>-1</real>
			<key>Points</key>
			<array>
				<string>{225.451, 555.559}</string>
				<string>{257.488, 555.832}</string>
				<string>{146.5, 680.5}</string>
			</array>
			<key>Style</key>
			<dict>
				<key>stroke</key>
				<dict>
					<key>HeadArrow</key>
					<string>Ball</string>
					<key>LineType</key>
					<integer>2</integer>
					<key>TailArrow</key>
					<string>0</string>
					<key>Width</key>
					<real>0.5</real>
				</dict>
			</dict>
			<key>Tail</key>
			<dict>
				<key>ID</key>
				<integer>2835</integer>
			</dict>
		</dict>
		<dict>
			<key>Class</key>
			<string>LineGraphic</string>
			<key>ID</key>
			<integer>5216</integer>
			<key>Layer</key>
			<integer>18</integer>
			<key>Points</key>
			<array>
				<string>{367.5, 692}</string>
				<string>{409, 692}</string>
			</array>
			<key>Style</key>
			<dict>
				<key>stroke</key>
				<dict>
					<key>HeadArrow</key>
					<string>0</string>
					<key>TailArrow</key>
					<string>Ball</string>
					<key>Width</key>
					<real>0.5</real>
				</dict>
			</dict>
		</dict>
		<dict>
			<key>Class</key>
			<string>LineGraphic</string>
			<key>ID</key>
			<integer>4350</integer>
			<key>Layer</key>
			<integer>18</integer>
			<key>OrthogonalBarAutomatic</key>
			<true/>
			<key>OrthogonalBarPoint</key>
			<string>{0, 0}</string>
			<key>OrthogonalBarPosition</key>
			<real>-1</real>
			<key>Points</key>
			<array>
				<string>{488.564, 680.814}</string>
				<string>{488.564, 690.058}</string>
				<string>{414, 692}</string>
			</array>
			<key>Style</key>
			<dict>
				<key>stroke</key>
				<dict>
					<key>HeadArrow</key>
					<string>0</string>
					<key>LineType</key>
					<integer>2</integer>
					<key>TailArrow</key>
					<string>0</string>
					<key>Width</key>
					<real>0.5</real>
				</dict>
			</dict>
			<key>Tail</key>
			<dict>
				<key>ID</key>
				<integer>4348</integer>
			</dict>
		</dict>
		<dict>
			<key>Class</key>
			<string>LineGraphic</string>
			<key>Head</key>
			<dict>
				<key>ID</key>
				<integer>4413</integer>
			</dict>
			<key>ID</key>
			<integer>4415</integer>
			<key>Layer</key>
			<integer>18</integer>
			<key>OrthogonalBarAutomatic</key>
			<true/>
			<key>OrthogonalBarPoint</key>
			<string>{0, 0}</string>
			<key>OrthogonalBarPosition</key>
			<real>7.34356689453125</real>
			<key>Points</key>
			<array>
				<string>{531.508, 661.557}</string>
				<string>{530.673, 633.47}</string>
				<string>{489.318, 574.099}</string>
			</array>
			<key>Style</key>
			<dict>
				<key>stroke</key>
				<dict>
					<key>HeadArrow</key>
					<string>StickArrow</string>
					<key>LineType</key>
					<integer>2</integer>
					<key>TailArrow</key>
					<string>StickArrow</string>
					<key>Width</key>
					<real>0.5</real>
				</dict>
			</dict>
			<key>Tail</key>
			<dict>
				<key>ID</key>
				<integer>4344</integer>
			</dict>
		</dict>
		<dict>
			<key>Class</key>
			<string>LineGraphic</string>
			<key>Head</key>
			<dict>
				<key>ID</key>
				<integer>5273</integer>
				<key>Position</key>
				<real>0.29830166697502136</real>
			</dict>
			<key>ID</key>
			<integer>5274</integer>
			<key>Layer</key>
			<integer>19</integer>
			<key>OrthogonalBarAutomatic</key>
			<true/>
			<key>OrthogonalBarPoint</key>
			<string>{0, 0}</string>
			<key>OrthogonalBarPosition</key>
			<real>-1</real>
			<key>Points</key>
			<array>
				<string>{364.725, 698}</string>
				<string>{386.5, 698}</string>
				<string>{391.207, 706.5}</string>
			</array>
			<key>Style</key>
			<dict>
				<key>stroke</key>
				<dict>
					<key>HeadArrow</key>
					<string>Arrow</string>
					<key>LineType</key>
					<integer>2</integer>
					<key>TailArrow</key>
					<string>FilledBall</string>
					<key>Width</key>
					<real>0.5</real>
				</dict>
			</dict>
		</dict>
		<dict>
			<key>Class</key>
			<string>LineGraphic</string>
			<key>ID</key>
			<integer>5273</integer>
			<key>Layer</key>
			<integer>19</integer>
			<key>Points</key>
			<array>
				<string>{383, 706.5}</string>
				<string>{410.512, 706.5}</string>
			</array>
			<key>Style</key>
			<dict>
				<key>stroke</key>
				<dict>
					<key>HeadArrow</key>
					<string>Ball</string>
					<key>TailArrow</key>
					<string>FilledBall</string>
					<key>Width</key>
					<real>0.5</real>
				</dict>
			</dict>
		</dict>
		<dict>
			<key>Class</key>
			<string>LineGraphic</string>
			<key>ID</key>
			<integer>4437</integer>
			<key>Layer</key>
			<integer>19</integer>
			<key>OrthogonalBarAutomatic</key>
			<true/>
			<key>OrthogonalBarPoint</key>
			<string>{0, 0}</string>
			<key>OrthogonalBarPosition</key>
			<real>-1</real>
			<key>Points</key>
			<array>
				<string>{379.351, 660.784}</string>
				<string>{376.609, 631.821}</string>
				<string>{272.323, 623.572}</string>
				<string>{113.266, 520.743}</string>
				<string>{120.457, 504.996}</string>
			</array>
			<key>Style</key>
			<dict>
				<key>stroke</key>
				<dict>
					<key>HeadArrow</key>
					<string>Ball</string>
					<key>LineType</key>
					<integer>2</integer>
					<key>TailArrow</key>
					<string>0</string>
					<key>Width</key>
					<real>0.5</real>
				</dict>
			</dict>
			<key>Tail</key>
			<dict>
				<key>ID</key>
				<integer>4434</integer>
			</dict>
		</dict>
		<dict>
			<key>Class</key>
			<string>LineGraphic</string>
			<key>ID</key>
			<integer>5298</integer>
			<key>Layer</key>
			<integer>20</integer>
			<key>Points</key>
			<array>
				<string>{541.864, 381.417}</string>
				<string>{553.53, 381.417}</string>
			</array>
			<key>Style</key>
			<dict>
				<key>stroke</key>
				<dict>
					<key>HeadArrow</key>
					<string>0</string>
					<key>TailArrow</key>
					<string>0</string>
					<key>Width</key>
					<real>0.5</real>
				</dict>
			</dict>
		</dict>
		<dict>
			<key>Class</key>
			<string>LineGraphic</string>
			<key>ID</key>
			<integer>5246</integer>
			<key>Layer</key>
			<integer>20</integer>
			<key>Points</key>
			<array>
				<string>{523.38, 381.417}</string>
				<string>{537.501, 381.417}</string>
			</array>
			<key>Style</key>
			<dict>
				<key>stroke</key>
				<dict>
					<key>HeadArrow</key>
					<string>0</string>
					<key>TailArrow</key>
					<string>Ball</string>
					<key>Width</key>
					<real>0.5</real>
				</dict>
			</dict>
		</dict>
		<dict>
			<key>Class</key>
			<string>LineGraphic</string>
			<key>ID</key>
			<integer>5245</integer>
			<key>Layer</key>
			<integer>20</integer>
			<key>Points</key>
			<array>
				<string>{504.565, 381.417}</string>
				<string>{518.98, 381.417}</string>
			</array>
			<key>Style</key>
			<dict>
				<key>stroke</key>
				<dict>
					<key>HeadArrow</key>
					<string>0</string>
					<key>TailArrow</key>
					<string>Ball</string>
					<key>Width</key>
					<real>0.5</real>
				</dict>
			</dict>
		</dict>
		<dict>
			<key>Class</key>
			<string>LineGraphic</string>
			<key>ID</key>
			<integer>5243</integer>
			<key>Layer</key>
			<integer>20</integer>
			<key>Points</key>
			<array>
				<string>{435.147, 381.417}</string>
				<string>{449.147, 381.417}</string>
			</array>
			<key>Style</key>
			<dict>
				<key>stroke</key>
				<dict>
					<key>HeadArrow</key>
					<string>0</string>
					<key>TailArrow</key>
					<string>0</string>
					<key>Width</key>
					<real>0.5</real>
				</dict>
			</dict>
		</dict>
		<dict>
			<key>Class</key>
			<string>LineGraphic</string>
			<key>ID</key>
			<integer>5242</integer>
			<key>Layer</key>
			<integer>20</integer>
			<key>Points</key>
			<array>
				<string>{416.863, 381.417}</string>
				<string>{431.733, 381.417}</string>
			</array>
			<key>Style</key>
			<dict>
				<key>stroke</key>
				<dict>
					<key>HeadArrow</key>
					<string>0</string>
					<key>TailArrow</key>
					<string>Ball</string>
					<key>Width</key>
					<real>0.5</real>
				</dict>
			</dict>
		</dict>
		<dict>
			<key>Class</key>
			<string>LineGraphic</string>
			<key>ID</key>
			<integer>5241</integer>
			<key>Layer</key>
			<integer>20</integer>
			<key>Points</key>
			<array>
				<string>{453, 381.417}</string>
				<string>{498.295, 381.417}</string>
			</array>
			<key>Style</key>
			<dict>
				<key>stroke</key>
				<dict>
					<key>HeadArrow</key>
					<string>0</string>
					<key>TailArrow</key>
					<string>Ball</string>
					<key>Width</key>
					<real>0.5</real>
				</dict>
			</dict>
		</dict>
		<dict>
			<key>Class</key>
			<string>LineGraphic</string>
			<key>ID</key>
			<integer>5240</integer>
			<key>Layer</key>
			<integer>20</integer>
			<key>Points</key>
			<array>
				<string>{400.647, 381.417}</string>
				<string>{413, 381.417}</string>
			</array>
			<key>Style</key>
			<dict>
				<key>stroke</key>
				<dict>
					<key>HeadArrow</key>
					<string>0</string>
					<key>TailArrow</key>
					<string>0</string>
					<key>Width</key>
					<real>0.5</real>
				</dict>
			</dict>
		</dict>
		<dict>
			<key>Class</key>
			<string>LineGraphic</string>
			<key>ID</key>
			<integer>5239</integer>
			<key>Layer</key>
			<integer>20</integer>
			<key>Points</key>
			<array>
				<string>{343.758, 381.382}</string>
				<string>{378, 381.382}</string>
			</array>
			<key>Style</key>
			<dict>
				<key>stroke</key>
				<dict>
					<key>HeadArrow</key>
					<string>0</string>
					<key>TailArrow</key>
					<string>Ball</string>
					<key>Width</key>
					<real>0.5</real>
				</dict>
			</dict>
		</dict>
		<dict>
			<key>Class</key>
			<string>LineGraphic</string>
			<key>ID</key>
			<integer>5208</integer>
			<key>Layer</key>
			<integer>20</integer>
			<key>Points</key>
			<array>
				<string>{193, 381.294}</string>
				<string>{207.116, 381.294}</string>
			</array>
			<key>Style</key>
			<dict>
				<key>stroke</key>
				<dict>
					<key>HeadArrow</key>
					<string>0</string>
					<key>TailArrow</key>
					<string>Ball</string>
					<key>Width</key>
					<real>0.5</real>
				</dict>
			</dict>
		</dict>
		<dict>
			<key>Class</key>
			<string>LineGraphic</string>
			<key>ID</key>
			<integer>5207</integer>
			<key>Layer</key>
			<integer>20</integer>
			<key>Points</key>
			<array>
				<string>{212.5, 381.294}</string>
				<string>{227.208, 381.294}</string>
			</array>
			<key>Style</key>
			<dict>
				<key>stroke</key>
				<dict>
					<key>HeadArrow</key>
					<string>0</string>
					<key>TailArrow</key>
					<string>Ball</string>
					<key>Width</key>
					<real>0.5</real>
				</dict>
			</dict>
		</dict>
		<dict>
			<key>Class</key>
			<string>LineGraphic</string>
			<key>ID</key>
			<integer>5206</integer>
			<key>Layer</key>
			<integer>20</integer>
			<key>Points</key>
			<array>
				<string>{231.208, 381.382}</string>
				<string>{248.447, 381.382}</string>
			</array>
			<key>Style</key>
			<dict>
				<key>stroke</key>
				<dict>
					<key>HeadArrow</key>
					<string>0</string>
					<key>TailArrow</key>
					<string>Ball</string>
					<key>Width</key>
					<real>0.5</real>
				</dict>
			</dict>
		</dict>
		<dict>
			<key>Class</key>
			<string>LineGraphic</string>
			<key>ID</key>
			<integer>5205</integer>
			<key>Layer</key>
			<integer>20</integer>
			<key>Points</key>
			<array>
				<string>{253.5, 381.294}</string>
				<string>{336.954, 381.294}</string>
			</array>
			<key>Style</key>
			<dict>
				<key>stroke</key>
				<dict>
					<key>HeadArrow</key>
					<string>0</string>
					<key>TailArrow</key>
					<string>Ball</string>
					<key>Width</key>
					<real>0.5</real>
				</dict>
			</dict>
		</dict>
		<dict>
			<key>Class</key>
			<string>LineGraphic</string>
			<key>ID</key>
			<integer>5133</integer>
			<key>Layer</key>
			<integer>20</integer>
			<key>Points</key>
			<array>
				<string>{275.655, 496.548}</string>
				<string>{289.133, 496.548}</string>
			</array>
			<key>Style</key>
			<dict>
				<key>stroke</key>
				<dict>
					<key>HeadArrow</key>
					<string>Ball</string>
					<key>TailArrow</key>
					<string>0</string>
					<key>Width</key>
					<real>0.5</real>
				</dict>
			</dict>
		</dict>
		<dict>
			<key>Class</key>
			<string>LineGraphic</string>
			<key>ID</key>
			<integer>5132</integer>
			<key>Layer</key>
			<integer>20</integer>
			<key>Points</key>
			<array>
				<string>{257.488, 496.548}</string>
				<string>{270.966, 496.548}</string>
			</array>
			<key>Style</key>
			<dict>
				<key>stroke</key>
				<dict>
					<key>HeadArrow</key>
					<string>0</string>
					<key>TailArrow</key>
					<string>0</string>
					<key>Width</key>
					<real>0.5</real>
				</dict>
			</dict>
		</dict>
		<dict>
			<key>Class</key>
			<string>LineGraphic</string>
			<key>ID</key>
			<integer>5131</integer>
			<key>Layer</key>
			<integer>20</integer>
			<key>Points</key>
			<array>
				<string>{236.956, 496.548}</string>
				<string>{252.296, 496.548}</string>
			</array>
			<key>Style</key>
			<dict>
				<key>stroke</key>
				<dict>
					<key>HeadArrow</key>
					<string>0</string>
					<key>TailArrow</key>
					<string>0</string>
					<key>Width</key>
					<real>0.5</real>
				</dict>
			</dict>
		</dict>
		<dict>
			<key>Class</key>
			<string>LineGraphic</string>
			<key>ID</key>
			<integer>5130</integer>
			<key>Layer</key>
			<integer>20</integer>
			<key>Points</key>
			<array>
				<string>{217.185, 496.548}</string>
				<string>{232.5, 496.548}</string>
			</array>
			<key>Style</key>
			<dict>
				<key>stroke</key>
				<dict>
					<key>HeadArrow</key>
					<string>Ball</string>
					<key>TailArrow</key>
					<string>0</string>
					<key>Width</key>
					<real>0.5</real>
				</dict>
			</dict>
		</dict>
		<dict>
			<key>Class</key>
			<string>LineGraphic</string>
			<key>ID</key>
			<integer>5129</integer>
			<key>Layer</key>
			<integer>20</integer>
			<key>Points</key>
			<array>
				<string>{199.251, 496.548}</string>
				<string>{212.729, 496.548}</string>
			</array>
			<key>Style</key>
			<dict>
				<key>stroke</key>
				<dict>
					<key>HeadArrow</key>
					<string>0</string>
					<key>TailArrow</key>
					<string>0</string>
					<key>Width</key>
					<real>0.5</real>
				</dict>
			</dict>
		</dict>
		<dict>
			<key>Class</key>
			<string>LineGraphic</string>
			<key>ID</key>
			<integer>5128</integer>
			<key>Layer</key>
			<integer>20</integer>
			<key>Points</key>
			<array>
				<string>{181.536, 496.548}</string>
				<string>{195.015, 496.548}</string>
			</array>
			<key>Style</key>
			<dict>
				<key>stroke</key>
				<dict>
					<key>HeadArrow</key>
					<string>0</string>
					<key>TailArrow</key>
					<string>0</string>
					<key>Width</key>
					<real>0.5</real>
				</dict>
			</dict>
		</dict>
		<dict>
			<key>Class</key>
			<string>LineGraphic</string>
			<key>ID</key>
			<integer>5127</integer>
			<key>Layer</key>
			<integer>20</integer>
			<key>Points</key>
			<array>
				<string>{163.601, 496.548}</string>
				<string>{177.08, 496.548}</string>
			</array>
			<key>Style</key>
			<dict>
				<key>stroke</key>
				<dict>
					<key>HeadArrow</key>
					<string>Ball</string>
					<key>TailArrow</key>
					<string>0</string>
					<key>Width</key>
					<real>0.5</real>
				</dict>
			</dict>
		</dict>
		<dict>
			<key>Class</key>
			<string>LineGraphic</string>
			<key>ID</key>
			<integer>5126</integer>
			<key>Layer</key>
			<integer>20</integer>
			<key>Points</key>
			<array>
				<string>{144.672, 496.548}</string>
				<string>{159.365, 496.548}</string>
			</array>
			<key>Style</key>
			<dict>
				<key>stroke</key>
				<dict>
					<key>HeadArrow</key>
					<string>0</string>
					<key>TailArrow</key>
					<string>0</string>
					<key>Width</key>
					<real>0.5</real>
				</dict>
			</dict>
		</dict>
		<dict>
			<key>Class</key>
			<string>LineGraphic</string>
			<key>ID</key>
			<integer>5125</integer>
			<key>Layer</key>
			<integer>20</integer>
			<key>Points</key>
			<array>
				<string>{125.403, 496.548}</string>
				<string>{138.882, 496.548}</string>
			</array>
			<key>Style</key>
			<dict>
				<key>stroke</key>
				<dict>
					<key>HeadArrow</key>
					<string>Ball</string>
					<key>TailArrow</key>
					<string>0</string>
					<key>Width</key>
					<real>0.5</real>
				</dict>
			</dict>
		</dict>
		<dict>
			<key>Class</key>
			<string>LineGraphic</string>
			<key>ID</key>
			<integer>5124</integer>
			<key>Layer</key>
			<integer>20</integer>
			<key>Points</key>
			<array>
				<string>{91.8156, 496.548}</string>
				<string>{119.817, 496.548}</string>
			</array>
			<key>Style</key>
			<dict>
				<key>stroke</key>
				<dict>
					<key>HeadArrow</key>
					<string>0</string>
					<key>TailArrow</key>
					<string>0</string>
					<key>Width</key>
					<real>0.5</real>
				</dict>
			</dict>
		</dict>
		<dict>
			<key>Class</key>
			<string>LineGraphic</string>
			<key>ID</key>
			<integer>5123</integer>
			<key>Layer</key>
			<integer>20</integer>
			<key>Points</key>
			<array>
				<string>{72.7515, 496.548}</string>
				<string>{86.2303, 496.548}</string>
			</array>
			<key>Style</key>
			<dict>
				<key>stroke</key>
				<dict>
					<key>HeadArrow</key>
					<string>Ball</string>
					<key>TailArrow</key>
					<string>0</string>
					<key>Width</key>
					<real>0.5</real>
				</dict>
			</dict>
		</dict>
		<dict>
			<key>Class</key>
			<string>LineGraphic</string>
			<key>ID</key>
			<integer>5111</integer>
			<key>Layer</key>
			<integer>20</integer>
			<key>OrthogonalBarAutomatic</key>
			<true/>
			<key>OrthogonalBarPoint</key>
			<string>{0, 0}</string>
			<key>OrthogonalBarPosition</key>
			<real>-1</real>
			<key>Points</key>
			<array>
				<string>{11.8962, 496.548}</string>
				<string>{68.084, 496.548}</string>
			</array>
			<key>Style</key>
			<dict>
				<key>stroke</key>
				<dict>
					<key>HeadArrow</key>
					<string>Ball</string>
					<key>LineType</key>
					<integer>2</integer>
					<key>TailArrow</key>
					<string>0</string>
					<key>Width</key>
					<real>0.5</real>
				</dict>
			</dict>
		</dict>
		<dict>
			<key>Class</key>
			<string>LineGraphic</string>
			<key>ID</key>
			<integer>5110</integer>
			<key>Layer</key>
			<integer>20</integer>
			<key>Points</key>
			<array>
				<string>{11.8962, 496.548}</string>
				<string>{6.89618, 501.548}</string>
			</array>
			<key>Rotation</key>
			<real>90</real>
			<key>Style</key>
			<dict>
				<key>stroke</key>
				<dict>
					<key>HeadArrow</key>
					<string>0</string>
					<key>TailArrow</key>
					<string>0</string>
					<key>Width</key>
					<real>0.5</real>
				</dict>
			</dict>
		</dict>
		<dict>
			<key>Class</key>
			<string>LineGraphic</string>
			<key>ID</key>
			<integer>4334</integer>
			<key>Layer</key>
			<integer>20</integer>
			<key>OrthogonalBarAutomatic</key>
			<true/>
			<key>OrthogonalBarPoint</key>
			<string>{0, 0}</string>
			<key>OrthogonalBarPosition</key>
			<real>-1</real>
			<key>Points</key>
			<array>
				<string>{35, 665}</string>
				<string>{45, 720.5}</string>
				<string>{570.5, 719.5}</string>
				<string>{570.5, 380.794}</string>
				<string>{560, 380.794}</string>
			</array>
			<key>Style</key>
			<dict>
				<key>stroke</key>
				<dict>
					<key>HeadArrow</key>
					<string>0</string>
					<key>LineType</key>
					<integer>2</integer>
					<key>TailArrow</key>
					<string>0</string>
					<key>Width</key>
					<real>0.5</real>
				</dict>
			</dict>
			<key>Tail</key>
			<dict>
				<key>ID</key>
				<integer>4333</integer>
				<key>Info</key>
				<integer>1</integer>
			</dict>
		</dict>
		<dict>
			<key>Class</key>
			<string>LineGraphic</string>
			<key>ID</key>
			<integer>4333</integer>
			<key>Layer</key>
			<integer>20</integer>
			<key>Points</key>
			<array>
				<string>{40, 660}</string>
				<string>{35, 665}</string>
			</array>
			<key>Rotation</key>
			<real>90</real>
			<key>Style</key>
			<dict>
				<key>stroke</key>
				<dict>
					<key>HeadArrow</key>
					<string>0</string>
					<key>TailArrow</key>
					<string>0</string>
					<key>Width</key>
					<real>0.5</real>
				</dict>
			</dict>
		</dict>
		<dict>
			<key>Class</key>
			<string>LineGraphic</string>
			<key>ID</key>
			<integer>4332</integer>
			<key>Layer</key>
			<integer>20</integer>
			<key>Points</key>
			<array>
				<string>{137.31, 585.448}</string>
				<string>{152.31, 585.448}</string>
			</array>
			<key>Style</key>
			<dict>
				<key>stroke</key>
				<dict>
					<key>HeadArrow</key>
					<string>0</string>
					<key>TailArrow</key>
					<string>0</string>
					<key>Width</key>
					<real>0.5</real>
				</dict>
			</dict>
		</dict>
		<dict>
			<key>Class</key>
			<string>LineGraphic</string>
			<key>ID</key>
			<integer>4331</integer>
			<key>Layer</key>
			<integer>20</integer>
			<key>Points</key>
			<array>
				<string>{156.81, 585.448}</string>
				<string>{173.81, 585.448}</string>
			</array>
			<key>Style</key>
			<dict>
				<key>stroke</key>
				<dict>
					<key>HeadArrow</key>
					<string>Ball</string>
					<key>TailArrow</key>
					<string>0</string>
					<key>Width</key>
					<real>0.5</real>
				</dict>
			</dict>
		</dict>
		<dict>
			<key>Class</key>
			<string>LineGraphic</string>
			<key>ID</key>
			<integer>4305</integer>
			<key>Layer</key>
			<integer>20</integer>
			<key>OrthogonalBarAutomatic</key>
			<true/>
			<key>OrthogonalBarPoint</key>
			<string>{0, 0}</string>
			<key>OrthogonalBarPosition</key>
			<real>-1</real>
			<key>Points</key>
			<array>
				<string>{12.618, 586.053}</string>
				<string>{131.245, 585.448}</string>
			</array>
			<key>Style</key>
			<dict>
				<key>stroke</key>
				<dict>
					<key>HeadArrow</key>
					<string>0</string>
					<key>LineType</key>
					<integer>2</integer>
					<key>TailArrow</key>
					<string>0</string>
					<key>Width</key>
					<real>0.5</real>
				</dict>
			</dict>
		</dict>
		<dict>
			<key>Class</key>
			<string>LineGraphic</string>
			<key>ID</key>
			<integer>4304</integer>
			<key>Layer</key>
			<integer>20</integer>
			<key>Points</key>
			<array>
				<string>{12.618, 586.053}</string>
				<string>{7.618, 591.053}</string>
			</array>
			<key>Rotation</key>
			<real>90</real>
			<key>Style</key>
			<dict>
				<key>stroke</key>
				<dict>
					<key>HeadArrow</key>
					<string>0</string>
					<key>TailArrow</key>
					<string>0</string>
					<key>Width</key>
					<real>0.5</real>
				</dict>
			</dict>
		</dict>
		<dict>
			<key>Class</key>
			<string>LineGraphic</string>
			<key>ID</key>
			<integer>4303</integer>
			<key>Layer</key>
			<integer>20</integer>
			<key>OrthogonalBarAutomatic</key>
			<true/>
			<key>OrthogonalBarPoint</key>
			<string>{0, 0}</string>
			<key>OrthogonalBarPosition</key>
			<real>-1</real>
			<key>Points</key>
			<array>
				<string>{66.0568, 660.172}</string>
				<string>{22, 660}</string>
				<string>{7, 160.482}</string>
				<string>{45.5, 157}</string>
			</array>
			<key>Style</key>
			<dict>
				<key>stroke</key>
				<dict>
					<key>HeadArrow</key>
					<string>Ball</string>
					<key>LineType</key>
					<integer>2</integer>
					<key>TailArrow</key>
					<string>0</string>
					<key>Width</key>
					<real>0.5</real>
				</dict>
			</dict>
			<key>Tail</key>
			<dict>
				<key>ID</key>
				<integer>3718</integer>
			</dict>
		</dict>
		<dict>
			<key>Bounds</key>
			<string>{{19.9315, 17.2203}, {33.2203, 16.109}}</string>
			<key>Class</key>
			<string>ShapedGraphic</string>
			<key>FontInfo</key>
			<dict>
				<key>Font</key>
				<string>Helvetica</string>
				<key>Size</key>
				<real>6</real>
			</dict>
			<key>ID</key>
			<integer>3305</integer>
			<key>Layer</key>
			<integer>21</integer>
			<key>Shape</key>
			<string>RoundRect</string>
			<key>Style</key>
			<dict>
				<key>shadow</key>
				<dict>
					<key>Draws</key>
					<string>NO</string>
				</dict>
				<key>stroke</key>
				<dict>
					<key>Width</key>
					<real>0.5</real>
				</dict>
			</dict>
			<key>Text</key>
			<dict>
				<key>Text</key>
				<string>{\rtf1\ansi\ansicpg1252\cocoartf1038\cocoasubrtf360
{\fonttbl\f0\fswiss\fcharset0 Helvetica;}
{\colortbl;\red255\green255\blue255;}
\pard\tx560\tx1120\tx1680\tx2240\tx2800\tx3360\tx3920\tx4480\tx5040\tx5600\tx6160\tx6720\qc\pardirnatural

\f0\fs10 \cf0 EGFL}</string>
				<key>VerticalPad</key>
				<integer>0</integer>
			</dict>
		</dict>
		<dict>
			<key>Bounds</key>
			<string>{{11.496, 36.0992}, {21.1204, 6.2156}}</string>
			<key>Class</key>
			<string>ShapedGraphic</string>
			<key>FontInfo</key>
			<dict>
				<key>Font</key>
				<string>Helvetica</string>
				<key>Size</key>
				<real>5</real>
			</dict>
			<key>ID</key>
			<integer>3304</integer>
			<key>Layer</key>
			<integer>21</integer>
			<key>Shape</key>
			<string>Rectangle</string>
			<key>Style</key>
			<dict>
				<key>shadow</key>
				<dict>
					<key>Draws</key>
					<string>NO</string>
				</dict>
				<key>stroke</key>
				<dict>
					<key>Width</key>
					<real>0.5</real>
				</dict>
			</dict>
			<key>Text</key>
			<dict>
				<key>Text</key>
				<string>{\rtf1\ansi\ansicpg1252\cocoartf1038\cocoasubrtf360
{\fonttbl\f0\fswiss\fcharset0 Helvetica;}
{\colortbl;\red255\green255\blue255;}
\pard\tx560\tx1120\tx1680\tx2240\tx2800\tx3360\tx3920\tx4480\tx5040\tx5600\tx6160\tx6720\qc\pardirnatural

\f0\fs8 \cf0 Ex/En}</string>
			</dict>
		</dict>
		<dict>
			<key>Bounds</key>
			<string>{{8.3167, 7.22029}, {55.0943, 10}}</string>
			<key>Class</key>
			<string>ShapedGraphic</string>
			<key>FitText</key>
			<string>Vertical</string>
			<key>Flow</key>
			<string>Resize</string>
			<key>FontInfo</key>
			<dict>
				<key>Font</key>
				<string>Helvetica-Bold</string>
				<key>Size</key>
				<real>9</real>
			</dict>
			<key>ID</key>
			<integer>3303</integer>
			<key>Layer</key>
			<integer>21</integer>
			<key>Shape</key>
			<string>Rectangle</string>
			<key>Style</key>
			<dict>
				<key>fill</key>
				<dict>
					<key>Draws</key>
					<string>NO</string>
				</dict>
				<key>shadow</key>
				<dict>
					<key>Draws</key>
					<string>NO</string>
				</dict>
				<key>stroke</key>
				<dict>
					<key>Draws</key>
					<string>NO</string>
					<key>Width</key>
					<real>0.5</real>
				</dict>
			</dict>
			<key>Text</key>
			<dict>
				<key>Pad</key>
				<integer>0</integer>
				<key>Text</key>
				<string>{\rtf1\ansi\ansicpg1252\cocoartf1038\cocoasubrtf360
{\fonttbl\f0\fswiss\fcharset0 Helvetica;}
{\colortbl;\red255\green255\blue255;}
\pard\tx560\tx1120\tx1680\tx2240\tx2800\tx3360\tx3920\tx4480\tx5040\tx5600\tx6160\tx6720\qc\pardirnatural

\f0\b\fs16 \cf0 EGF}</string>
				<key>VerticalPad</key>
				<integer>0</integer>
			</dict>
		</dict>
		<dict>
			<key>Bounds</key>
			<string>{{5.5, 6.5}, {60.7277, 29.5992}}</string>
			<key>Class</key>
			<string>ShapedGraphic</string>
			<key>FontInfo</key>
			<dict>
				<key>Font</key>
				<string>Helvetica</string>
				<key>Size</key>
				<real>8</real>
			</dict>
			<key>ID</key>
			<integer>3302</integer>
			<key>Layer</key>
			<integer>21</integer>
			<key>Shape</key>
			<string>Rectangle</string>
			<key>Style</key>
			<dict>
				<key>shadow</key>
				<dict>
					<key>Draws</key>
					<string>NO</string>
				</dict>
				<key>stroke</key>
				<dict>
					<key>CornerRadius</key>
					<real>9</real>
					<key>Width</key>
					<real>0.5</real>
				</dict>
			</dict>
		</dict>
		<dict>
			<key>Bounds</key>
			<string>{{345.644, 18.3749}, {33.2203, 16.109}}</string>
			<key>Class</key>
			<string>ShapedGraphic</string>
			<key>FontInfo</key>
			<dict>
				<key>Font</key>
				<string>Helvetica</string>
				<key>Size</key>
				<real>6</real>
			</dict>
			<key>ID</key>
			<integer>2840</integer>
			<key>Layer</key>
			<integer>22</integer>
			<key>Shape</key>
			<string>RoundRect</string>
			<key>Style</key>
			<dict>
				<key>shadow</key>
				<dict>
					<key>Draws</key>
					<string>NO</string>
				</dict>
				<key>stroke</key>
				<dict>
					<key>Width</key>
					<real>0.5</real>
				</dict>
			</dict>
			<key>Text</key>
			<dict>
				<key>Text</key>
				<string>{\rtf1\ansi\ansicpg1252\cocoartf1038\cocoasubrtf360
{\fonttbl\f0\fswiss\fcharset0 Helvetica;}
{\colortbl;\red255\green255\blue255;}
\pard\tx560\tx1120\tx1680\tx2240\tx2800\tx3360\tx3920\tx4480\tx5040\tx5600\tx6160\tx6720\qc\pardirnatural

\f0\fs10 \cf0 EGFL}</string>
				<key>VerticalPad</key>
				<integer>0</integer>
			</dict>
		</dict>
		<dict>
			<key>Bounds</key>
			<string>{{338.259, 37.4359}, {21.1204, 6.2156}}</string>
			<key>Class</key>
			<string>ShapedGraphic</string>
			<key>FontInfo</key>
			<dict>
				<key>Font</key>
				<string>Helvetica</string>
				<key>Size</key>
				<real>5</real>
			</dict>
			<key>ID</key>
			<integer>2839</integer>
			<key>Layer</key>
			<integer>22</integer>
			<key>Shape</key>
			<string>Rectangle</string>
			<key>Style</key>
			<dict>
				<key>shadow</key>
				<dict>
					<key>Draws</key>
					<string>NO</string>
				</dict>
				<key>stroke</key>
				<dict>
					<key>Width</key>
					<real>0.5</real>
				</dict>
			</dict>
			<key>Text</key>
			<dict>
				<key>Text</key>
				<string>{\rtf1\ansi\ansicpg1252\cocoartf1038\cocoasubrtf360
{\fonttbl\f0\fswiss\fcharset0 Helvetica;}
{\colortbl;\red255\green255\blue255;}
\pard\tx560\tx1120\tx1680\tx2240\tx2800\tx3360\tx3920\tx4480\tx5040\tx5600\tx6160\tx6720\qc\pardirnatural

\f0\fs8 \cf0 Ex/En}</string>
			</dict>
		</dict>
		<dict>
			<key>Bounds</key>
			<string>{{334.707, 7.9576}, {55.0943, 10}}</string>
			<key>Class</key>
			<string>ShapedGraphic</string>
			<key>FitText</key>
			<string>Vertical</string>
			<key>Flow</key>
			<string>Resize</string>
			<key>FontInfo</key>
			<dict>
				<key>Font</key>
				<string>Helvetica-Bold</string>
				<key>Size</key>
				<real>9</real>
			</dict>
			<key>ID</key>
			<integer>2838</integer>
			<key>Layer</key>
			<integer>22</integer>
			<key>Shape</key>
			<string>Rectangle</string>
			<key>Style</key>
			<dict>
				<key>fill</key>
				<dict>
					<key>Draws</key>
					<string>NO</string>
				</dict>
				<key>shadow</key>
				<dict>
					<key>Draws</key>
					<string>NO</string>
				</dict>
				<key>stroke</key>
				<dict>
					<key>Draws</key>
					<string>NO</string>
					<key>Width</key>
					<real>0.5</real>
				</dict>
			</dict>
			<key>Text</key>
			<dict>
				<key>Pad</key>
				<integer>0</integer>
				<key>Text</key>
				<string>{\rtf1\ansi\ansicpg1252\cocoartf1038\cocoasubrtf360
{\fonttbl\f0\fswiss\fcharset0 Helvetica;}
{\colortbl;\red255\green255\blue255;}
\pard\tx560\tx1120\tx1680\tx2240\tx2800\tx3360\tx3920\tx4480\tx5040\tx5600\tx6160\tx6720\qc\pardirnatural

\f0\b\fs16 \cf0 HRG}</string>
				<key>VerticalPad</key>
				<integer>0</integer>
			</dict>
		</dict>
		<dict>
			<key>Bounds</key>
			<string>{{332.016, 8.194}, {57.75, 29.5992}}</string>
			<key>Class</key>
			<string>ShapedGraphic</string>
			<key>FontInfo</key>
			<dict>
				<key>Font</key>
				<string>Helvetica</string>
				<key>Size</key>
				<real>8</real>
			</dict>
			<key>ID</key>
			<integer>2837</integer>
			<key>Layer</key>
			<integer>22</integer>
			<key>Shape</key>
			<string>Rectangle</string>
			<key>Style</key>
			<dict>
				<key>shadow</key>
				<dict>
					<key>Draws</key>
					<string>NO</string>
				</dict>
				<key>stroke</key>
				<dict>
					<key>CornerRadius</key>
					<real>9</real>
					<key>Width</key>
					<real>0.5</real>
				</dict>
			</dict>
		</dict>
		<dict>
			<key>Class</key>
			<string>LineGraphic</string>
			<key>FontInfo</key>
			<dict>
				<key>Font</key>
				<string>Helvetica</string>
				<key>Size</key>
				<real>5</real>
			</dict>
			<key>ID</key>
			<integer>218</integer>
			<key>Layer</key>
			<integer>23</integer>
			<key>Points</key>
			<array>
				<string>{96.7775, 102.394}</string>
				<string>{96.7775, 163.349}</string>
			</array>
			<key>Style</key>
			<dict>
				<key>stroke</key>
				<dict>
					<key>HeadArrow</key>
					<string>0</string>
					<key>TailArrow</key>
					<string>Box</string>
					<key>Width</key>
					<real>0.5</real>
				</dict>
			</dict>
		</dict>
		<dict>
			<key>Bounds</key>
			<string>{{81.8007, 146}, {1.87212, 2.06458}}</string>
			<key>Class</key>
			<string>ShapedGraphic</string>
			<key>FontInfo</key>
			<dict>
				<key>Font</key>
				<string>Helvetica</string>
				<key>Size</key>
				<real>5</real>
			</dict>
			<key>ID</key>
			<integer>5523</integer>
			<key>Layer</key>
			<integer>23</integer>
			<key>Line</key>
			<dict>
				<key>ID</key>
				<integer>3476</integer>
				<key>Position</key>
				<real>0.73231548070907593</real>
				<key>RotationType</key>
				<integer>0</integer>
			</dict>
			<key>Shape</key>
			<string>Circle</string>
			<key>Style</key>
			<dict>
				<key>fill</key>
				<dict>
					<key>Color</key>
					<dict>
						<key>b</key>
						<string>0</string>
						<key>g</key>
						<string>0</string>
						<key>r</key>
						<string>0</string>
					</dict>
				</dict>
				<key>shadow</key>
				<dict>
					<key>Draws</key>
					<string>NO</string>
				</dict>
				<key>stroke</key>
				<dict>
					<key>Width</key>
					<real>0.5</real>
				</dict>
			</dict>
		</dict>
		<dict>
			<key>Bounds</key>
			<string>{{153.936, 156.348}, {1.87212, 2.06458}}</string>
			<key>Class</key>
			<string>ShapedGraphic</string>
			<key>FontInfo</key>
			<dict>
				<key>Font</key>
				<string>Helvetica</string>
				<key>Size</key>
				<real>5</real>
			</dict>
			<key>ID</key>
			<integer>5364</integer>
			<key>Layer</key>
			<integer>23</integer>
			<key>Line</key>
			<dict>
				<key>ID</key>
				<integer>5362</integer>
				<key>Position</key>
				<real>0.92211991548538208</real>
				<key>RotationType</key>
				<integer>0</integer>
			</dict>
			<key>Shape</key>
			<string>Circle</string>
			<key>Style</key>
			<dict>
				<key>fill</key>
				<dict>
					<key>Color</key>
					<dict>
						<key>b</key>
						<string>0</string>
						<key>g</key>
						<string>0</string>
						<key>r</key>
						<string>0</string>
					</dict>
				</dict>
				<key>shadow</key>
				<dict>
					<key>Draws</key>
					<string>NO</string>
				</dict>
				<key>stroke</key>
				<dict>
					<key>Width</key>
					<real>0.5</real>
				</dict>
			</dict>
		</dict>
		<dict>
			<key>Bounds</key>
			<string>{{148.218, 163.079}, {15.5774, 6.46743}}</string>
			<key>Class</key>
			<string>ShapedGraphic</string>
			<key>FontInfo</key>
			<dict>
				<key>Font</key>
				<string>Helvetica</string>
				<key>Size</key>
				<real>3.8000001907348633</real>
			</dict>
			<key>ID</key>
			<integer>5363</integer>
			<key>Layer</key>
			<integer>23</integer>
			<key>Shape</key>
			<string>Rectangle</string>
			<key>Style</key>
			<dict>
				<key>fill</key>
				<dict>
					<key>Draws</key>
					<string>NO</string>
				</dict>
				<key>shadow</key>
				<dict>
					<key>Draws</key>
					<string>NO</string>
				</dict>
				<key>stroke</key>
				<dict>
					<key>Draws</key>
					<string>NO</string>
					<key>Width</key>
					<real>0.5</real>
				</dict>
			</dict>
			<key>Text</key>
			<dict>
				<key>Pad</key>
				<integer>0</integer>
				<key>Text</key>
				<string>{\rtf1\ansi\ansicpg1252\cocoartf1038\cocoasubrtf360
{\fonttbl\f0\fswiss\fcharset0 Helvetica;}
{\colortbl;\red255\green255\blue255;}
\pard\tx560\tx1120\tx1680\tx2240\tx2800\tx3360\tx3920\tx4480\tx5040\tx5600\tx6160\tx6720\qc\pardirnatural

\f0\fs7\fsmilli3800 \cf0 pY1173}</string>
				<key>VerticalPad</key>
				<integer>0</integer>
			</dict>
		</dict>
		<dict>
			<key>Class</key>
			<string>LineGraphic</string>
			<key>FontInfo</key>
			<dict>
				<key>Font</key>
				<string>Helvetica</string>
				<key>Size</key>
				<real>5</real>
			</dict>
			<key>ID</key>
			<integer>5362</integer>
			<key>Layer</key>
			<integer>23</integer>
			<key>Points</key>
			<array>
				<string>{154.872, 101.829}</string>
				<string>{154.872, 162.072}</string>
			</array>
			<key>Style</key>
			<dict>
				<key>stroke</key>
				<dict>
					<key>HeadArrow</key>
					<string>0</string>
					<key>TailArrow</key>
					<string>Box</string>
					<key>Width</key>
					<real>0.5</real>
				</dict>
			</dict>
		</dict>
		<dict>
			<key>Bounds</key>
			<string>{{38.9878, 83.7146}, {7.14453, 8}}</string>
			<key>Class</key>
			<string>ShapedGraphic</string>
			<key>FitText</key>
			<string>Vertical</string>
			<key>Flow</key>
			<string>Resize</string>
			<key>FontInfo</key>
			<dict>
				<key>Font</key>
				<string>Helvetica</string>
				<key>Size</key>
				<real>8</real>
			</dict>
			<key>ID</key>
			<integer>4365</integer>
			<key>Layer</key>
			<integer>23</integer>
			<key>Shape</key>
			<string>Rectangle</string>
			<key>Style</key>
			<dict>
				<key>fill</key>
				<dict>
					<key>Draws</key>
					<string>NO</string>
				</dict>
				<key>shadow</key>
				<dict>
					<key>Draws</key>
					<string>NO</string>
				</dict>
				<key>stroke</key>
				<dict>
					<key>Draws</key>
					<string>NO</string>
					<key>Width</key>
					<real>0.5</real>
				</dict>
			</dict>
			<key>Text</key>
			<dict>
				<key>Pad</key>
				<integer>0</integer>
				<key>Text</key>
				<string>{\rtf1\ansi\ansicpg1252\cocoartf1038\cocoasubrtf360
{\fonttbl\f0\fswiss\fcharset0 Helvetica;}
{\colortbl;\red255\green255\blue255;}
\pard\tx560\tx1120\tx1680\tx2240\tx2800\tx3360\tx3920\tx4480\tx5040\tx5600\tx6160\tx6720\qc\pardirnatural

\f0\fs14 \cf0 III}</string>
				<key>VerticalPad</key>
				<integer>0</integer>
			</dict>
		</dict>
		<dict>
			<key>Bounds</key>
			<string>{{38.2842, 80.0894}, {7.84816, 13.2028}}</string>
			<key>Class</key>
			<string>ShapedGraphic</string>
			<key>FontInfo</key>
			<dict>
				<key>Font</key>
				<string>Helvetica</string>
				<key>Size</key>
				<real>8</real>
			</dict>
			<key>ID</key>
			<integer>4398</integer>
			<key>Layer</key>
			<integer>23</integer>
			<key>Shape</key>
			<string>Rectangle</string>
			<key>Style</key>
			<dict>
				<key>shadow</key>
				<dict>
					<key>Draws</key>
					<string>NO</string>
				</dict>
				<key>stroke</key>
				<dict>
					<key>CornerRadius</key>
					<real>9</real>
					<key>Width</key>
					<real>0.5</real>
				</dict>
			</dict>
		</dict>
		<dict>
			<key>Bounds</key>
			<string>{{24.4383, 83.6939}, {4.90674, 8}}</string>
			<key>Class</key>
			<string>ShapedGraphic</string>
			<key>FitText</key>
			<string>Vertical</string>
			<key>Flow</key>
			<string>Resize</string>
			<key>FontInfo</key>
			<dict>
				<key>Font</key>
				<string>Helvetica</string>
				<key>Size</key>
				<real>8</real>
			</dict>
			<key>ID</key>
			<integer>4363</integer>
			<key>Layer</key>
			<integer>23</integer>
			<key>Shape</key>
			<string>Rectangle</string>
			<key>Style</key>
			<dict>
				<key>fill</key>
				<dict>
					<key>Draws</key>
					<string>NO</string>
				</dict>
				<key>shadow</key>
				<dict>
					<key>Draws</key>
					<string>NO</string>
				</dict>
				<key>stroke</key>
				<dict>
					<key>Draws</key>
					<string>NO</string>
					<key>Width</key>
					<real>0.5</real>
				</dict>
			</dict>
			<key>Text</key>
			<dict>
				<key>Pad</key>
				<integer>0</integer>
				<key>Text</key>
				<string>{\rtf1\ansi\ansicpg1252\cocoartf1038\cocoasubrtf360
{\fonttbl\f0\fswiss\fcharset0 Helvetica;}
{\colortbl;\red255\green255\blue255;}
\pard\tx560\tx1120\tx1680\tx2240\tx2800\tx3360\tx3920\tx4480\tx5040\tx5600\tx6160\tx6720\qc\pardirnatural

\f0\fs14 \cf0 II}</string>
				<key>VerticalPad</key>
				<integer>0</integer>
			</dict>
		</dict>
		<dict>
			<key>Bounds</key>
			<string>{{22.9671, 80.0894}, {7.84816, 13.2028}}</string>
			<key>Class</key>
			<string>ShapedGraphic</string>
			<key>FontInfo</key>
			<dict>
				<key>Font</key>
				<string>Helvetica</string>
				<key>Size</key>
				<real>8</real>
			</dict>
			<key>ID</key>
			<integer>4397</integer>
			<key>Layer</key>
			<integer>23</integer>
			<key>Shape</key>
			<string>Rectangle</string>
			<key>Style</key>
			<dict>
				<key>shadow</key>
				<dict>
					<key>Draws</key>
					<string>NO</string>
				</dict>
				<key>stroke</key>
				<dict>
					<key>CornerRadius</key>
					<real>9</real>
					<key>Width</key>
					<real>0.5</real>
				</dict>
			</dict>
		</dict>
		<dict>
			<key>Bounds</key>
			<string>{{10.9711, 83.3912}, {1.90214, 8}}</string>
			<key>Class</key>
			<string>ShapedGraphic</string>
			<key>FitText</key>
			<string>Vertical</string>
			<key>Flow</key>
			<string>Resize</string>
			<key>FontInfo</key>
			<dict>
				<key>Font</key>
				<string>Helvetica</string>
				<key>Size</key>
				<real>8</real>
			</dict>
			<key>ID</key>
			<integer>4361</integer>
			<key>Layer</key>
			<integer>23</integer>
			<key>Shape</key>
			<string>Rectangle</string>
			<key>Style</key>
			<dict>
				<key>fill</key>
				<dict>
					<key>Draws</key>
					<string>NO</string>
				</dict>
				<key>shadow</key>
				<dict>
					<key>Draws</key>
					<string>NO</string>
				</dict>
				<key>stroke</key>
				<dict>
					<key>Draws</key>
					<string>NO</string>
					<key>Width</key>
					<real>0.5</real>
				</dict>
			</dict>
			<key>Text</key>
			<dict>
				<key>Pad</key>
				<integer>0</integer>
				<key>Text</key>
				<string>{\rtf1\ansi\ansicpg1252\cocoartf1038\cocoasubrtf360
{\fonttbl\f0\fswiss\fcharset0 Helvetica;}
{\colortbl;\red255\green255\blue255;}
\pard\tx560\tx1120\tx1680\tx2240\tx2800\tx3360\tx3920\tx4480\tx5040\tx5600\tx6160\tx6720\qc\pardirnatural

\f0\fs14 \cf0 I}</string>
				<key>VerticalPad</key>
				<integer>0</integer>
			</dict>
		</dict>
		<dict>
			<key>Bounds</key>
			<string>{{7.94815, 79.6019}, {7.55005, 13.2028}}</string>
			<key>Class</key>
			<string>ShapedGraphic</string>
			<key>FontInfo</key>
			<dict>
				<key>Font</key>
				<string>Helvetica</string>
				<key>Size</key>
				<real>8</real>
			</dict>
			<key>ID</key>
			<integer>4392</integer>
			<key>Layer</key>
			<integer>23</integer>
			<key>Shape</key>
			<string>Rectangle</string>
			<key>Style</key>
			<dict>
				<key>shadow</key>
				<dict>
					<key>Draws</key>
					<string>NO</string>
				</dict>
				<key>stroke</key>
				<dict>
					<key>CornerRadius</key>
					<real>9</real>
					<key>Width</key>
					<real>0.5</real>
				</dict>
			</dict>
		</dict>
		<dict>
			<key>Bounds</key>
			<string>{{12.7911, 95.2173}, {27.259, 6}}</string>
			<key>Class</key>
			<string>ShapedGraphic</string>
			<key>FitText</key>
			<string>Vertical</string>
			<key>Flow</key>
			<string>Resize</string>
			<key>FontInfo</key>
			<dict>
				<key>Font</key>
				<string>Helvetica</string>
				<key>Size</key>
				<real>6</real>
			</dict>
			<key>ID</key>
			<integer>4359</integer>
			<key>Layer</key>
			<integer>23</integer>
			<key>Shape</key>
			<string>Rectangle</string>
			<key>Style</key>
			<dict>
				<key>fill</key>
				<dict>
					<key>Draws</key>
					<string>NO</string>
				</dict>
				<key>shadow</key>
				<dict>
					<key>Draws</key>
					<string>NO</string>
				</dict>
				<key>stroke</key>
				<dict>
					<key>Draws</key>
					<string>NO</string>
					<key>Width</key>
					<real>0.5</real>
				</dict>
			</dict>
			<key>Text</key>
			<dict>
				<key>Pad</key>
				<integer>0</integer>
				<key>Text</key>
				<string>{\rtf1\ansi\ansicpg1252\cocoartf1038\cocoasubrtf360
{\fonttbl\f0\fswiss\fcharset0 Helvetica;}
{\colortbl;\red255\green255\blue255;}
\pard\tx560\tx1120\tx1680\tx2240\tx2800\tx3360\tx3920\tx4480\tx5040\tx5600\tx6160\tx6720\qc\pardirnatural

\f0\fs10 \cf0 ectodomain}</string>
				<key>VerticalPad</key>
				<integer>0</integer>
			</dict>
		</dict>
		<dict>
			<key>Bounds</key>
			<string>{{3.96809, 74.2086}, {44.6417, 30.7486}}</string>
			<key>Class</key>
			<string>ShapedGraphic</string>
			<key>FontInfo</key>
			<dict>
				<key>Font</key>
				<string>Helvetica</string>
				<key>Size</key>
				<real>5</real>
			</dict>
			<key>ID</key>
			<integer>4358</integer>
			<key>Layer</key>
			<integer>23</integer>
			<key>Shape</key>
			<string>RoundRect</string>
			<key>Style</key>
			<dict>
				<key>shadow</key>
				<dict>
					<key>Draws</key>
					<string>NO</string>
				</dict>
				<key>stroke</key>
				<dict>
					<key>Width</key>
					<real>0.5</real>
				</dict>
			</dict>
			<key>Text</key>
			<dict>
				<key>VerticalPad</key>
				<integer>0</integer>
			</dict>
		</dict>
		<dict>
			<key>Bounds</key>
			<string>{{81.8008, 156.331}, {1.87212, 2.06458}}</string>
			<key>Class</key>
			<string>ShapedGraphic</string>
			<key>FontInfo</key>
			<dict>
				<key>Font</key>
				<string>Helvetica</string>
				<key>Size</key>
				<real>5</real>
			</dict>
			<key>ID</key>
			<integer>3477</integer>
			<key>Layer</key>
			<integer>23</integer>
			<key>Line</key>
			<dict>
				<key>ID</key>
				<integer>3476</integer>
				<key>Position</key>
				<real>0.90180325508117676</real>
				<key>RotationType</key>
				<integer>0</integer>
			</dict>
			<key>Shape</key>
			<string>Circle</string>
			<key>Style</key>
			<dict>
				<key>fill</key>
				<dict>
					<key>Color</key>
					<dict>
						<key>b</key>
						<string>0</string>
						<key>g</key>
						<string>0</string>
						<key>r</key>
						<string>0</string>
					</dict>
				</dict>
				<key>shadow</key>
				<dict>
					<key>Draws</key>
					<string>NO</string>
				</dict>
				<key>stroke</key>
				<dict>
					<key>Width</key>
					<real>0.5</real>
				</dict>
			</dict>
		</dict>
		<dict>
			<key>Bounds</key>
			<string>{{74.143, 163.08}, {14.5713, 6.46743}}</string>
			<key>Class</key>
			<string>ShapedGraphic</string>
			<key>FontInfo</key>
			<dict>
				<key>Font</key>
				<string>Helvetica</string>
				<key>Size</key>
				<real>3.8000001907348633</real>
			</dict>
			<key>ID</key>
			<integer>2997</integer>
			<key>Layer</key>
			<integer>23</integer>
			<key>Shape</key>
			<string>Rectangle</string>
			<key>Style</key>
			<dict>
				<key>fill</key>
				<dict>
					<key>Draws</key>
					<string>NO</string>
				</dict>
				<key>shadow</key>
				<dict>
					<key>Draws</key>
					<string>NO</string>
				</dict>
				<key>stroke</key>
				<dict>
					<key>Draws</key>
					<string>NO</string>
					<key>Width</key>
					<real>0.5</real>
				</dict>
			</dict>
			<key>Text</key>
			<dict>
				<key>Pad</key>
				<integer>0</integer>
				<key>Text</key>
				<string>{\rtf1\ansi\ansicpg1252\cocoartf1038\cocoasubrtf360
{\fonttbl\f0\fswiss\fcharset0 Helvetica;}
{\colortbl;\red255\green255\blue255;}
\pard\tx560\tx1120\tx1680\tx2240\tx2800\tx3360\tx3920\tx4480\tx5040\tx5600\tx6160\tx6720\qc\pardirnatural

\f0\fs7\fsmilli3800 \cf0 pY992}</string>
				<key>VerticalPad</key>
				<integer>0</integer>
			</dict>
		</dict>
		<dict>
			<key>Bounds</key>
			<string>{{87.7716, 163.08}, {16.1262, 6.46743}}</string>
			<key>Class</key>
			<string>ShapedGraphic</string>
			<key>FontInfo</key>
			<dict>
				<key>Font</key>
				<string>Helvetica</string>
				<key>Size</key>
				<real>3.8000001907348633</real>
			</dict>
			<key>ID</key>
			<integer>219</integer>
			<key>Layer</key>
			<integer>23</integer>
			<key>Shape</key>
			<string>Rectangle</string>
			<key>Style</key>
			<dict>
				<key>fill</key>
				<dict>
					<key>Draws</key>
					<string>NO</string>
				</dict>
				<key>shadow</key>
				<dict>
					<key>Draws</key>
					<string>NO</string>
				</dict>
				<key>stroke</key>
				<dict>
					<key>Draws</key>
					<string>NO</string>
					<key>Width</key>
					<real>0.5</real>
				</dict>
			</dict>
			<key>Text</key>
			<dict>
				<key>Pad</key>
				<integer>0</integer>
				<key>Text</key>
				<string>{\rtf1\ansi\ansicpg1252\cocoartf1038\cocoasubrtf360
{\fonttbl\f0\fswiss\fcharset0 Helvetica;}
{\colortbl;\red255\green255\blue255;}
\pard\tx560\tx1120\tx1680\tx2240\tx2800\tx3360\tx3920\tx4480\tx5040\tx5600\tx6160\tx6720\qc\pardirnatural

\f0\fs7\fsmilli3800 \cf0 pY1068}</string>
				<key>VerticalPad</key>
				<integer>0</integer>
			</dict>
		</dict>
		<dict>
			<key>Class</key>
			<string>LineGraphic</string>
			<key>FontInfo</key>
			<dict>
				<key>Font</key>
				<string>Helvetica</string>
				<key>Size</key>
				<real>5</real>
			</dict>
			<key>ID</key>
			<integer>3476</integer>
			<key>Layer</key>
			<integer>23</integer>
			<key>Points</key>
			<array>
				<string>{82.7368, 102.394}</string>
				<string>{82.7368, 163.349}</string>
			</array>
			<key>Style</key>
			<dict>
				<key>stroke</key>
				<dict>
					<key>HeadArrow</key>
					<string>0</string>
					<key>TailArrow</key>
					<string>Box</string>
					<key>Width</key>
					<real>0.5</real>
				</dict>
			</dict>
		</dict>
		<dict>
			<key>Bounds</key>
			<string>{{140.437, 156.349}, {1.87212, 2.06458}}</string>
			<key>Class</key>
			<string>ShapedGraphic</string>
			<key>FontInfo</key>
			<dict>
				<key>Font</key>
				<string>Helvetica</string>
				<key>Size</key>
				<real>5</real>
			</dict>
			<key>ID</key>
			<integer>3818</integer>
			<key>Layer</key>
			<integer>23</integer>
			<key>Line</key>
			<dict>
				<key>ID</key>
				<integer>1942</integer>
				<key>Position</key>
				<real>0.92211967706680298</real>
				<key>RotationType</key>
				<integer>0</integer>
			</dict>
			<key>Shape</key>
			<string>Circle</string>
			<key>Style</key>
			<dict>
				<key>fill</key>
				<dict>
					<key>Color</key>
					<dict>
						<key>b</key>
						<string>0</string>
						<key>g</key>
						<string>0</string>
						<key>r</key>
						<string>0</string>
					</dict>
				</dict>
				<key>shadow</key>
				<dict>
					<key>Draws</key>
					<string>NO</string>
				</dict>
				<key>stroke</key>
				<dict>
					<key>Width</key>
					<real>0.5</real>
				</dict>
			</dict>
		</dict>
		<dict>
			<key>Bounds</key>
			<string>{{49.8572, 74.6924}, {31.876, 30.759}}</string>
			<key>Class</key>
			<string>ShapedGraphic</string>
			<key>FontInfo</key>
			<dict>
				<key>Font</key>
				<string>Helvetica</string>
				<key>Size</key>
				<real>6</real>
			</dict>
			<key>ID</key>
			<integer>2823</integer>
			<key>Layer</key>
			<integer>23</integer>
			<key>Shape</key>
			<string>RoundRect</string>
			<key>Style</key>
			<dict>
				<key>shadow</key>
				<dict>
					<key>Draws</key>
					<string>NO</string>
				</dict>
				<key>stroke</key>
				<dict>
					<key>Width</key>
					<real>0.5</real>
				</dict>
			</dict>
			<key>Text</key>
			<dict>
				<key>Text</key>
				<string>{\rtf1\ansi\ansicpg1252\cocoartf1038\cocoasubrtf360
{\fonttbl\f0\fswiss\fcharset0 Helvetica;}
{\colortbl;\red255\green255\blue255;}
\pard\tx560\tx1120\tx1680\tx2240\tx2800\tx3360\tx3920\tx4480\tx5040\tx5600\tx6160\tx6720\qc\pardirnatural

\f0\fs10 \cf0 Y kinase}</string>
				<key>VerticalPad</key>
				<integer>0</integer>
			</dict>
		</dict>
		<dict>
			<key>Bounds</key>
			<string>{{125.564, 156.386}, {1.87212, 2.06458}}</string>
			<key>Class</key>
			<string>ShapedGraphic</string>
			<key>FontInfo</key>
			<dict>
				<key>Font</key>
				<string>Helvetica</string>
				<key>Size</key>
				<real>5</real>
			</dict>
			<key>ID</key>
			<integer>2780</integer>
			<key>Layer</key>
			<integer>23</integer>
			<key>Line</key>
			<dict>
				<key>ID</key>
				<integer>224</integer>
				<key>Position</key>
				<real>0.91553908586502075</real>
				<key>RotationType</key>
				<integer>0</integer>
			</dict>
			<key>Shape</key>
			<string>Circle</string>
			<key>Style</key>
			<dict>
				<key>fill</key>
				<dict>
					<key>Color</key>
					<dict>
						<key>b</key>
						<string>0</string>
						<key>g</key>
						<string>0</string>
						<key>r</key>
						<string>0</string>
					</dict>
				</dict>
				<key>shadow</key>
				<dict>
					<key>Draws</key>
					<string>NO</string>
				</dict>
				<key>stroke</key>
				<dict>
					<key>Width</key>
					<real>0.5</real>
				</dict>
			</dict>
		</dict>
		<dict>
			<key>Bounds</key>
			<string>{{125.564, 146.081}, {1.87212, 2.06458}}</string>
			<key>Class</key>
			<string>ShapedGraphic</string>
			<key>FontInfo</key>
			<dict>
				<key>Font</key>
				<string>Helvetica</string>
				<key>Size</key>
				<real>5</real>
			</dict>
			<key>ID</key>
			<integer>2775</integer>
			<key>Layer</key>
			<integer>23</integer>
			<key>Line</key>
			<dict>
				<key>ID</key>
				<integer>224</integer>
				<key>Position</key>
				<real>0.74626356363296509</real>
				<key>RotationType</key>
				<integer>0</integer>
			</dict>
			<key>Shape</key>
			<string>Circle</string>
			<key>Style</key>
			<dict>
				<key>fill</key>
				<dict>
					<key>Color</key>
					<dict>
						<key>b</key>
						<string>0</string>
						<key>g</key>
						<string>0</string>
						<key>r</key>
						<string>0</string>
					</dict>
				</dict>
				<key>shadow</key>
				<dict>
					<key>Draws</key>
					<string>NO</string>
				</dict>
				<key>stroke</key>
				<dict>
					<key>Width</key>
					<real>0.5</real>
				</dict>
			</dict>
		</dict>
		<dict>
			<key>Bounds</key>
			<string>{{109.857, 145.966}, {1.87212, 2.06458}}</string>
			<key>Class</key>
			<string>ShapedGraphic</string>
			<key>FontInfo</key>
			<dict>
				<key>Font</key>
				<string>Helvetica</string>
				<key>Size</key>
				<real>5</real>
			</dict>
			<key>ID</key>
			<integer>2773</integer>
			<key>Layer</key>
			<integer>23</integer>
			<key>Line</key>
			<dict>
				<key>ID</key>
				<integer>220</integer>
				<key>Position</key>
				<real>0.7416839599609375</real>
				<key>RotationType</key>
				<integer>0</integer>
			</dict>
			<key>Shape</key>
			<string>Circle</string>
			<key>Style</key>
			<dict>
				<key>fill</key>
				<dict>
					<key>Color</key>
					<dict>
						<key>b</key>
						<string>0</string>
						<key>g</key>
						<string>0</string>
						<key>r</key>
						<string>0</string>
					</dict>
				</dict>
				<key>shadow</key>
				<dict>
					<key>Draws</key>
					<string>NO</string>
				</dict>
				<key>stroke</key>
				<dict>
					<key>Width</key>
					<real>0.5</real>
				</dict>
			</dict>
		</dict>
		<dict>
			<key>Bounds</key>
			<string>{{119.228, 163.08}, {15.5774, 6.46743}}</string>
			<key>Class</key>
			<string>ShapedGraphic</string>
			<key>FontInfo</key>
			<dict>
				<key>Font</key>
				<string>Helvetica</string>
				<key>Size</key>
				<real>3.8000001907348633</real>
			</dict>
			<key>ID</key>
			<integer>1943</integer>
			<key>Layer</key>
			<integer>23</integer>
			<key>Shape</key>
			<string>Rectangle</string>
			<key>Style</key>
			<dict>
				<key>fill</key>
				<dict>
					<key>Draws</key>
					<string>NO</string>
				</dict>
				<key>shadow</key>
				<dict>
					<key>Draws</key>
					<string>NO</string>
				</dict>
				<key>stroke</key>
				<dict>
					<key>Draws</key>
					<string>NO</string>
					<key>Width</key>
					<real>0.5</real>
				</dict>
			</dict>
			<key>Text</key>
			<dict>
				<key>Pad</key>
				<integer>0</integer>
				<key>Text</key>
				<string>{\rtf1\ansi\ansicpg1252\cocoartf1038\cocoasubrtf360
{\fonttbl\f0\fswiss\fcharset0 Helvetica;}
{\colortbl;\red255\green255\blue255;}
\pard\tx560\tx1120\tx1680\tx2240\tx2800\tx3360\tx3920\tx4480\tx5040\tx5600\tx6160\tx6720\qc\pardirnatural

\f0\fs7\fsmilli3800 \cf0 pY1114}</string>
				<key>VerticalPad</key>
				<integer>0</integer>
			</dict>
		</dict>
		<dict>
			<key>Class</key>
			<string>LineGraphic</string>
			<key>FontInfo</key>
			<dict>
				<key>Font</key>
				<string>Helvetica</string>
				<key>Size</key>
				<real>5</real>
			</dict>
			<key>ID</key>
			<integer>1942</integer>
			<key>Layer</key>
			<integer>23</integer>
			<key>Points</key>
			<array>
				<string>{141.373, 101.83}</string>
				<string>{141.373, 162.073}</string>
			</array>
			<key>Style</key>
			<dict>
				<key>stroke</key>
				<dict>
					<key>HeadArrow</key>
					<string>0</string>
					<key>TailArrow</key>
					<string>Box</string>
					<key>Width</key>
					<real>0.5</real>
				</dict>
			</dict>
		</dict>
		<dict>
			<key>Bounds</key>
			<string>{{10.8052, 108.663}, {23.3539, 6.46743}}</string>
			<key>Class</key>
			<string>ShapedGraphic</string>
			<key>FontInfo</key>
			<dict>
				<key>Font</key>
				<string>Helvetica</string>
				<key>Size</key>
				<real>5</real>
			</dict>
			<key>ID</key>
			<integer>1885</integer>
			<key>Layer</key>
			<integer>23</integer>
			<key>Shape</key>
			<string>Rectangle</string>
			<key>Style</key>
			<dict>
				<key>shadow</key>
				<dict>
					<key>Draws</key>
					<string>NO</string>
				</dict>
				<key>stroke</key>
				<dict>
					<key>Width</key>
					<real>0.5</real>
				</dict>
			</dict>
			<key>Text</key>
			<dict>
				<key>Text</key>
				<string>{\rtf1\ansi\ansicpg1252\cocoartf1038\cocoasubrtf360
{\fonttbl\f0\fswiss\fcharset0 Helvetica;}
{\colortbl;\red255\green255\blue255;}
\pard\tx560\tx1120\tx1680\tx2240\tx2800\tx3360\tx3920\tx4480\tx5040\tx5600\tx6160\tx6720\qc\pardirnatural

\f0\fs10 \cf0 M/En}</string>
			</dict>
		</dict>
		<dict>
			<key>Bounds</key>
			<string>{{133.753, 163.089}, {15.5774, 6.46743}}</string>
			<key>Class</key>
			<string>ShapedGraphic</string>
			<key>FontInfo</key>
			<dict>
				<key>Font</key>
				<string>Helvetica</string>
				<key>Size</key>
				<real>3.7999999523162842</real>
			</dict>
			<key>ID</key>
			<integer>225</integer>
			<key>Layer</key>
			<integer>23</integer>
			<key>Shape</key>
			<string>Rectangle</string>
			<key>Style</key>
			<dict>
				<key>fill</key>
				<dict>
					<key>Draws</key>
					<string>NO</string>
				</dict>
				<key>shadow</key>
				<dict>
					<key>Draws</key>
					<string>NO</string>
				</dict>
				<key>stroke</key>
				<dict>
					<key>Draws</key>
					<string>NO</string>
					<key>Width</key>
					<real>0.5</real>
				</dict>
			</dict>
			<key>Text</key>
			<dict>
				<key>Pad</key>
				<integer>0</integer>
				<key>Text</key>
				<string>{\rtf1\ansi\ansicpg1252\cocoartf1038\cocoasubrtf360
{\fonttbl\f0\fswiss\fcharset0 Helvetica;}
{\colortbl;\red255\green255\blue255;}
\pard\tx560\tx1120\tx1680\tx2240\tx2800\tx3360\tx3920\tx4480\tx5040\tx5600\tx6160\tx6720\qc\pardirnatural

\f0\fs7\fsmilli3800 \cf0 pY1148}</string>
				<key>VerticalPad</key>
				<integer>0</integer>
			</dict>
		</dict>
		<dict>
			<key>Bounds</key>
			<string>{{103.898, 163.08}, {14.934, 6.46743}}</string>
			<key>Class</key>
			<string>ShapedGraphic</string>
			<key>FontInfo</key>
			<dict>
				<key>Font</key>
				<string>Helvetica</string>
				<key>Size</key>
				<real>3.8000001907348633</real>
			</dict>
			<key>ID</key>
			<integer>221</integer>
			<key>Layer</key>
			<integer>23</integer>
			<key>Shape</key>
			<string>Rectangle</string>
			<key>Style</key>
			<dict>
				<key>fill</key>
				<dict>
					<key>Draws</key>
					<string>NO</string>
				</dict>
				<key>shadow</key>
				<dict>
					<key>Draws</key>
					<string>NO</string>
				</dict>
				<key>stroke</key>
				<dict>
					<key>Draws</key>
					<string>NO</string>
					<key>Width</key>
					<real>0.5</real>
				</dict>
			</dict>
			<key>Text</key>
			<dict>
				<key>Pad</key>
				<integer>0</integer>
				<key>Text</key>
				<string>{\rtf1\ansi\ansicpg1252\cocoartf1038\cocoasubrtf360
{\fonttbl\f0\fswiss\fcharset0 Helvetica;}
{\colortbl;\red255\green255\blue255;}
\pard\tx560\tx1120\tx1680\tx2240\tx2800\tx3360\tx3920\tx4480\tx5040\tx5600\tx6160\tx6720\qc\pardirnatural

\f0\fs7\fsmilli3800 \cf0 pY1086}</string>
				<key>VerticalPad</key>
				<integer>0</integer>
			</dict>
		</dict>
		<dict>
			<key>Bounds</key>
			<string>{{41.595, 162.751}, {15.3449, 6.46743}}</string>
			<key>Class</key>
			<string>ShapedGraphic</string>
			<key>FontInfo</key>
			<dict>
				<key>Font</key>
				<string>Helvetica</string>
				<key>Size</key>
				<real>3.8000001907348633</real>
			</dict>
			<key>ID</key>
			<integer>213</integer>
			<key>Layer</key>
			<integer>23</integer>
			<key>Shape</key>
			<string>Rectangle</string>
			<key>Style</key>
			<dict>
				<key>fill</key>
				<dict>
					<key>Draws</key>
					<string>NO</string>
				</dict>
				<key>shadow</key>
				<dict>
					<key>Draws</key>
					<string>NO</string>
				</dict>
				<key>stroke</key>
				<dict>
					<key>Draws</key>
					<string>NO</string>
					<key>Width</key>
					<real>0.5</real>
				</dict>
			</dict>
			<key>Text</key>
			<dict>
				<key>Pad</key>
				<integer>0</integer>
				<key>Text</key>
				<string>{\rtf1\ansi\ansicpg1252\cocoartf1038\cocoasubrtf360
{\fonttbl\f0\fswiss\fcharset0 Helvetica;}
{\colortbl;\red255\green255\blue255;}
\pard\tx560\tx1120\tx1680\tx2240\tx2800\tx3360\tx3920\tx4480\tx5040\tx5600\tx6160\tx6720\qc\pardirnatural

\f0\fs7\fsmilli3800 \cf0 pT669}</string>
				<key>VerticalPad</key>
				<integer>0</integer>
			</dict>
		</dict>
		<dict>
			<key>Bounds</key>
			<string>{{103.775, 79.2489}, {34.9287, 13.1444}}</string>
			<key>Class</key>
			<string>ShapedGraphic</string>
			<key>FontInfo</key>
			<dict>
				<key>Font</key>
				<string>Helvetica</string>
				<key>Size</key>
				<real>6</real>
			</dict>
			<key>ID</key>
			<integer>13</integer>
			<key>Layer</key>
			<integer>23</integer>
			<key>Shape</key>
			<string>Rectangle</string>
			<key>Style</key>
			<dict>
				<key>fill</key>
				<dict>
					<key>Draws</key>
					<string>NO</string>
				</dict>
				<key>shadow</key>
				<dict>
					<key>Draws</key>
					<string>NO</string>
				</dict>
				<key>stroke</key>
				<dict>
					<key>Draws</key>
					<string>NO</string>
					<key>Width</key>
					<real>0.5</real>
				</dict>
			</dict>
			<key>Text</key>
			<dict>
				<key>Pad</key>
				<integer>0</integer>
				<key>Text</key>
				<string>{\rtf1\ansi\ansicpg1252\cocoartf1038\cocoasubrtf360
{\fonttbl\f0\fswiss\fcharset0 Helvetica;}
{\colortbl;\red255\green255\blue255;}
\pard\tx560\tx1120\tx1680\tx2240\tx2800\tx3360\tx3920\tx4480\tx5040\tx5600\tx6160\tx6720\qc\pardirnatural

\f0\b\fs16 \cf0 EGFR}</string>
				<key>VerticalPad</key>
				<integer>0</integer>
			</dict>
		</dict>
		<dict>
			<key>Class</key>
			<string>LineGraphic</string>
			<key>FontInfo</key>
			<dict>
				<key>Font</key>
				<string>Helvetica</string>
				<key>Size</key>
				<real>5</real>
			</dict>
			<key>ID</key>
			<integer>224</integer>
			<key>Layer</key>
			<integer>23</integer>
			<key>Points</key>
			<array>
				<string>{126.5, 101.683}</string>
				<string>{126.5, 162.56}</string>
			</array>
			<key>Style</key>
			<dict>
				<key>stroke</key>
				<dict>
					<key>HeadArrow</key>
					<string>0</string>
					<key>TailArrow</key>
					<string>Box</string>
					<key>Width</key>
					<real>0.5</real>
				</dict>
			</dict>
		</dict>
		<dict>
			<key>Class</key>
			<string>LineGraphic</string>
			<key>FontInfo</key>
			<dict>
				<key>Font</key>
				<string>Helvetica</string>
				<key>Size</key>
				<real>5</real>
			</dict>
			<key>ID</key>
			<integer>220</integer>
			<key>Layer</key>
			<integer>23</integer>
			<key>Points</key>
			<array>
				<string>{110.793, 102.317}</string>
				<string>{110.793, 162.56}</string>
			</array>
			<key>Style</key>
			<dict>
				<key>stroke</key>
				<dict>
					<key>HeadArrow</key>
					<string>0</string>
					<key>TailArrow</key>
					<string>Box</string>
					<key>Width</key>
					<real>0.5</real>
				</dict>
			</dict>
		</dict>
		<dict>
			<key>Class</key>
			<string>LineGraphic</string>
			<key>FontInfo</key>
			<dict>
				<key>Font</key>
				<string>Helvetica</string>
				<key>Size</key>
				<real>5</real>
			</dict>
			<key>ID</key>
			<integer>1647</integer>
			<key>Layer</key>
			<integer>23</integer>
			<key>Points</key>
			<array>
				<string>{48.7335, 101.683}</string>
				<string>{48.7335, 162.638}</string>
			</array>
			<key>Style</key>
			<dict>
				<key>stroke</key>
				<dict>
					<key>HeadArrow</key>
					<string>0</string>
					<key>TailArrow</key>
					<string>Box</string>
					<key>Width</key>
					<real>0.5</real>
				</dict>
			</dict>
		</dict>
		<dict>
			<key>Bounds</key>
			<string>{{2.51215, 71}, {157.494, 37.6628}}</string>
			<key>Class</key>
			<string>ShapedGraphic</string>
			<key>FontInfo</key>
			<dict>
				<key>Font</key>
				<string>Helvetica</string>
				<key>Size</key>
				<real>6</real>
			</dict>
			<key>ID</key>
			<integer>4</integer>
			<key>Layer</key>
			<integer>23</integer>
			<key>Shape</key>
			<string>Rectangle</string>
			<key>Style</key>
			<dict>
				<key>shadow</key>
				<dict>
					<key>Draws</key>
					<string>NO</string>
				</dict>
				<key>stroke</key>
				<dict>
					<key>CornerRadius</key>
					<real>9</real>
					<key>Width</key>
					<real>0.5</real>
				</dict>
			</dict>
		</dict>
		<dict>
			<key>Class</key>
			<string>LineGraphic</string>
			<key>ID</key>
			<integer>5294</integer>
			<key>Layer</key>
			<integer>24</integer>
			<key>Points</key>
			<array>
				<string>{264.647, 118.589}</string>
				<string>{275.913, 118.589}</string>
			</array>
			<key>Style</key>
			<dict>
				<key>stroke</key>
				<dict>
					<key>HeadArrow</key>
					<string>Ball</string>
					<key>TailArrow</key>
					<string>0</string>
					<key>Width</key>
					<real>0.5</real>
				</dict>
			</dict>
		</dict>
		<dict>
			<key>Class</key>
			<string>LineGraphic</string>
			<key>ID</key>
			<integer>5293</integer>
			<key>Layer</key>
			<integer>24</integer>
			<key>Points</key>
			<array>
				<string>{263.725, 127.567}</string>
				<string>{273.635, 127.567}</string>
			</array>
			<key>Style</key>
			<dict>
				<key>stroke</key>
				<dict>
					<key>HeadArrow</key>
					<string>0</string>
					<key>TailArrow</key>
					<string>0</string>
					<key>Width</key>
					<real>0.5</real>
				</dict>
			</dict>
		</dict>
		<dict>
			<key>Bounds</key>
			<string>{{275.452, 146.005}, {1.87212, 2.06458}}</string>
			<key>Class</key>
			<string>ShapedGraphic</string>
			<key>FontInfo</key>
			<dict>
				<key>Font</key>
				<string>Helvetica</string>
				<key>Size</key>
				<real>4</real>
			</dict>
			<key>ID</key>
			<integer>5285</integer>
			<key>Layer</key>
			<integer>24</integer>
			<key>Line</key>
			<dict>
				<key>ID</key>
				<integer>5283</integer>
				<key>Position</key>
				<real>0.74714905023574829</real>
				<key>RotationType</key>
				<integer>0</integer>
			</dict>
			<key>Shape</key>
			<string>Circle</string>
			<key>Style</key>
			<dict>
				<key>fill</key>
				<dict>
					<key>Color</key>
					<dict>
						<key>b</key>
						<string>0</string>
						<key>g</key>
						<string>0</string>
						<key>r</key>
						<string>0</string>
					</dict>
				</dict>
				<key>shadow</key>
				<dict>
					<key>Draws</key>
					<string>NO</string>
				</dict>
				<key>stroke</key>
				<dict>
					<key>Width</key>
					<real>0.5</real>
				</dict>
			</dict>
		</dict>
		<dict>
			<key>Bounds</key>
			<string>{{252.151, 161.412}, {16.8465, 6.40639}}</string>
			<key>Class</key>
			<string>ShapedGraphic</string>
			<key>FontInfo</key>
			<dict>
				<key>Font</key>
				<string>Helvetica</string>
				<key>Size</key>
				<real>3.8000001907348633</real>
			</dict>
			<key>ID</key>
			<integer>5284</integer>
			<key>Layer</key>
			<integer>24</integer>
			<key>Shape</key>
			<string>Rectangle</string>
			<key>Style</key>
			<dict>
				<key>fill</key>
				<dict>
					<key>Draws</key>
					<string>NO</string>
				</dict>
				<key>shadow</key>
				<dict>
					<key>Draws</key>
					<string>NO</string>
				</dict>
				<key>stroke</key>
				<dict>
					<key>Draws</key>
					<string>NO</string>
					<key>Width</key>
					<real>0.5</real>
				</dict>
			</dict>
			<key>Text</key>
			<dict>
				<key>Pad</key>
				<integer>0</integer>
				<key>Text</key>
				<string>{\rtf1\ansi\ansicpg1252\cocoartf1038\cocoasubrtf360
{\fonttbl\f0\fswiss\fcharset0 Helvetica;}
{\colortbl;\red255\green255\blue255;}
\pard\tx560\tx1120\tx1680\tx2240\tx2800\tx3360\tx3920\tx4480\tx5040\tx5600\tx6160\tx6720\qc\pardirnatural

\f0\fs7\fsmilli3800 \cf0 pY1196}</string>
				<key>VerticalPad</key>
				<integer>0</integer>
			</dict>
		</dict>
		<dict>
			<key>Class</key>
			<string>LineGraphic</string>
			<key>FontInfo</key>
			<dict>
				<key>Font</key>
				<string>Helvetica</string>
				<key>Size</key>
				<real>4</real>
			</dict>
			<key>ID</key>
			<integer>5283</integer>
			<key>Layer</key>
			<integer>24</integer>
			<key>Points</key>
			<array>
				<string>{276.388, 101.348}</string>
				<string>{276.388, 162.5}</string>
			</array>
			<key>Style</key>
			<dict>
				<key>stroke</key>
				<dict>
					<key>HeadArrow</key>
					<string>0</string>
					<key>TailArrow</key>
					<string>Box</string>
					<key>Width</key>
					<real>0.5</real>
				</dict>
			</dict>
		</dict>
		<dict>
			<key>Class</key>
			<string>LineGraphic</string>
			<key>ID</key>
			<integer>5180</integer>
			<key>Layer</key>
			<integer>24</integer>
			<key>Points</key>
			<array>
				<string>{248.506, 118.589}</string>
				<string>{259.772, 118.589}</string>
			</array>
			<key>Style</key>
			<dict>
				<key>stroke</key>
				<dict>
					<key>HeadArrow</key>
					<string>Ball</string>
					<key>TailArrow</key>
					<string>0</string>
					<key>Width</key>
					<real>0.5</real>
				</dict>
			</dict>
		</dict>
		<dict>
			<key>Class</key>
			<string>LineGraphic</string>
			<key>ID</key>
			<integer>5179</integer>
			<key>Layer</key>
			<integer>24</integer>
			<key>Points</key>
			<array>
				<string>{248.11, 127.567}</string>
				<string>{258.02, 127.567}</string>
			</array>
			<key>Style</key>
			<dict>
				<key>stroke</key>
				<dict>
					<key>HeadArrow</key>
					<string>0</string>
					<key>TailArrow</key>
					<string>0</string>
					<key>Width</key>
					<real>0.5</real>
				</dict>
			</dict>
		</dict>
		<dict>
			<key>Bounds</key>
			<string>{{260.032, 146.005}, {1.87212, 2.06458}}</string>
			<key>Class</key>
			<string>ShapedGraphic</string>
			<key>FontInfo</key>
			<dict>
				<key>Font</key>
				<string>Helvetica</string>
				<key>Size</key>
				<real>4</real>
			</dict>
			<key>ID</key>
			<integer>5281</integer>
			<key>Layer</key>
			<integer>24</integer>
			<key>Line</key>
			<dict>
				<key>ID</key>
				<integer>5280</integer>
				<key>Position</key>
				<real>0.74714905023574829</real>
				<key>RotationType</key>
				<integer>0</integer>
			</dict>
			<key>Shape</key>
			<string>Circle</string>
			<key>Style</key>
			<dict>
				<key>fill</key>
				<dict>
					<key>Color</key>
					<dict>
						<key>b</key>
						<string>0</string>
						<key>g</key>
						<string>0</string>
						<key>r</key>
						<string>0</string>
					</dict>
				</dict>
				<key>shadow</key>
				<dict>
					<key>Draws</key>
					<string>NO</string>
				</dict>
				<key>stroke</key>
				<dict>
					<key>Width</key>
					<real>0.5</real>
				</dict>
			</dict>
		</dict>
		<dict>
			<key>Bounds</key>
			<string>{{267.75, 161.459}, {16.8465, 6.40639}}</string>
			<key>Class</key>
			<string>ShapedGraphic</string>
			<key>FontInfo</key>
			<dict>
				<key>Font</key>
				<string>Helvetica</string>
				<key>Size</key>
				<real>3.8000001907348633</real>
			</dict>
			<key>ID</key>
			<integer>5282</integer>
			<key>Layer</key>
			<integer>24</integer>
			<key>Shape</key>
			<string>Rectangle</string>
			<key>Style</key>
			<dict>
				<key>fill</key>
				<dict>
					<key>Draws</key>
					<string>NO</string>
				</dict>
				<key>shadow</key>
				<dict>
					<key>Draws</key>
					<string>NO</string>
				</dict>
				<key>stroke</key>
				<dict>
					<key>Draws</key>
					<string>NO</string>
					<key>Width</key>
					<real>0.5</real>
				</dict>
			</dict>
			<key>Text</key>
			<dict>
				<key>Pad</key>
				<integer>0</integer>
				<key>Text</key>
				<string>{\rtf1\ansi\ansicpg1252\cocoartf1038\cocoasubrtf360
{\fonttbl\f0\fswiss\fcharset0 Helvetica;}
{\colortbl;\red255\green255\blue255;}
\pard\tx560\tx1120\tx1680\tx2240\tx2800\tx3360\tx3920\tx4480\tx5040\tx5600\tx6160\tx6720\qc\pardirnatural

\f0\fs7\fsmilli3800 \cf0 pY1222}</string>
				<key>VerticalPad</key>
				<integer>0</integer>
			</dict>
		</dict>
		<dict>
			<key>Class</key>
			<string>LineGraphic</string>
			<key>FontInfo</key>
			<dict>
				<key>Font</key>
				<string>Helvetica</string>
				<key>Size</key>
				<real>4</real>
			</dict>
			<key>ID</key>
			<integer>5280</integer>
			<key>Layer</key>
			<integer>24</integer>
			<key>Points</key>
			<array>
				<string>{260.969, 101.348}</string>
				<string>{260.969, 162.5}</string>
			</array>
			<key>Style</key>
			<dict>
				<key>stroke</key>
				<dict>
					<key>HeadArrow</key>
					<string>0</string>
					<key>TailArrow</key>
					<string>Box</string>
					<key>Width</key>
					<real>0.5</real>
				</dict>
			</dict>
		</dict>
		<dict>
			<key>Bounds</key>
			<string>{{183.566, 84.0669}, {3.92541, 8}}</string>
			<key>Class</key>
			<string>ShapedGraphic</string>
			<key>FitText</key>
			<string>Vertical</string>
			<key>Flow</key>
			<string>Resize</string>
			<key>FontInfo</key>
			<dict>
				<key>Font</key>
				<string>Helvetica</string>
				<key>Size</key>
				<real>8</real>
			</dict>
			<key>ID</key>
			<integer>3727</integer>
			<key>Layer</key>
			<integer>24</integer>
			<key>Shape</key>
			<string>Rectangle</string>
			<key>Style</key>
			<dict>
				<key>fill</key>
				<dict>
					<key>Draws</key>
					<string>NO</string>
				</dict>
				<key>shadow</key>
				<dict>
					<key>Draws</key>
					<string>NO</string>
				</dict>
				<key>stroke</key>
				<dict>
					<key>Draws</key>
					<string>NO</string>
					<key>Width</key>
					<real>0.5</real>
				</dict>
			</dict>
			<key>Text</key>
			<dict>
				<key>Pad</key>
				<integer>0</integer>
				<key>Text</key>
				<string>{\rtf1\ansi\ansicpg1252\cocoartf1038\cocoasubrtf360
{\fonttbl\f0\fswiss\fcharset0 Helvetica;}
{\colortbl;\red255\green255\blue255;}
\pard\tx560\tx1120\tx1680\tx2240\tx2800\tx3360\tx3920\tx4480\tx5040\tx5600\tx6160\tx6720\qc\pardirnatural

\f0\fs14 \cf0 II}</string>
				<key>VerticalPad</key>
				<integer>0</integer>
			</dict>
		</dict>
		<dict>
			<key>Bounds</key>
			<string>{{181.957, 80.6049}, {7.14453, 13.2028}}</string>
			<key>Class</key>
			<string>ShapedGraphic</string>
			<key>FontInfo</key>
			<dict>
				<key>Font</key>
				<string>Helvetica</string>
				<key>Size</key>
				<real>8</real>
			</dict>
			<key>ID</key>
			<integer>4399</integer>
			<key>Layer</key>
			<integer>24</integer>
			<key>Shape</key>
			<string>Rectangle</string>
			<key>Style</key>
			<dict>
				<key>shadow</key>
				<dict>
					<key>Draws</key>
					<string>NO</string>
				</dict>
				<key>stroke</key>
				<dict>
					<key>CornerRadius</key>
					<real>9</real>
					<key>Width</key>
					<real>0.5</real>
				</dict>
			</dict>
		</dict>
		<dict>
			<key>Bounds</key>
			<string>{{172.427, 95.1219}, {28.1268, 6}}</string>
			<key>Class</key>
			<string>ShapedGraphic</string>
			<key>FitText</key>
			<string>Vertical</string>
			<key>Flow</key>
			<string>Resize</string>
			<key>FontInfo</key>
			<dict>
				<key>Font</key>
				<string>Helvetica</string>
				<key>Size</key>
				<real>6</real>
			</dict>
			<key>ID</key>
			<integer>3723</integer>
			<key>Layer</key>
			<integer>24</integer>
			<key>Shape</key>
			<string>Rectangle</string>
			<key>Style</key>
			<dict>
				<key>fill</key>
				<dict>
					<key>Draws</key>
					<string>NO</string>
				</dict>
				<key>shadow</key>
				<dict>
					<key>Draws</key>
					<string>NO</string>
				</dict>
				<key>stroke</key>
				<dict>
					<key>Draws</key>
					<string>NO</string>
					<key>Width</key>
					<real>0.5</real>
				</dict>
			</dict>
			<key>Text</key>
			<dict>
				<key>Pad</key>
				<integer>0</integer>
				<key>Text</key>
				<string>{\rtf1\ansi\ansicpg1252\cocoartf1038\cocoasubrtf360
{\fonttbl\f0\fswiss\fcharset0 Helvetica;}
{\colortbl;\red255\green255\blue255;}
\pard\tx560\tx1120\tx1680\tx2240\tx2800\tx3360\tx3920\tx4480\tx5040\tx5600\tx6160\tx6720\qc\pardirnatural

\f0\fs10 \cf0 ectodomain}</string>
				<key>VerticalPad</key>
				<integer>0</integer>
			</dict>
		</dict>
		<dict>
			<key>Bounds</key>
			<string>{{164.919, 74.6924}, {40.7962, 29.5992}}</string>
			<key>Class</key>
			<string>ShapedGraphic</string>
			<key>FontInfo</key>
			<dict>
				<key>Font</key>
				<string>Helvetica</string>
				<key>Size</key>
				<real>5</real>
			</dict>
			<key>ID</key>
			<integer>3722</integer>
			<key>Layer</key>
			<integer>24</integer>
			<key>Shape</key>
			<string>RoundRect</string>
			<key>Style</key>
			<dict>
				<key>shadow</key>
				<dict>
					<key>Draws</key>
					<string>NO</string>
				</dict>
				<key>stroke</key>
				<dict>
					<key>Width</key>
					<real>0.5</real>
				</dict>
			</dict>
			<key>Text</key>
			<dict>
				<key>VerticalPad</key>
				<integer>0</integer>
			</dict>
		</dict>
		<dict>
			<key>Bounds</key>
			<string>{{207.945, 75.1495}, {35.754, 30.7486}}</string>
			<key>Class</key>
			<string>ShapedGraphic</string>
			<key>FontInfo</key>
			<dict>
				<key>Font</key>
				<string>Helvetica</string>
				<key>Size</key>
				<real>6</real>
			</dict>
			<key>ID</key>
			<integer>2825</integer>
			<key>Layer</key>
			<integer>24</integer>
			<key>Shape</key>
			<string>RoundRect</string>
			<key>Style</key>
			<dict>
				<key>shadow</key>
				<dict>
					<key>Draws</key>
					<string>NO</string>
				</dict>
				<key>stroke</key>
				<dict>
					<key>Width</key>
					<real>0.5</real>
				</dict>
			</dict>
			<key>Text</key>
			<dict>
				<key>Text</key>
				<string>{\rtf1\ansi\ansicpg1252\cocoartf1038\cocoasubrtf360
{\fonttbl\f0\fswiss\fcharset0 Helvetica;}
{\colortbl;\red255\green255\blue255;}
\pard\tx560\tx1120\tx1680\tx2240\tx2800\tx3360\tx3920\tx4480\tx5040\tx5600\tx6160\tx6720\qc\pardirnatural

\f0\fs10 \cf0 Y kinase}</string>
				<key>VerticalPad</key>
				<integer>0</integer>
			</dict>
		</dict>
		<dict>
			<key>Bounds</key>
			<string>{{166.803, 108.467}, {23.0111, 6.12907}}</string>
			<key>Class</key>
			<string>ShapedGraphic</string>
			<key>FontInfo</key>
			<dict>
				<key>Font</key>
				<string>Helvetica</string>
				<key>Size</key>
				<real>5</real>
			</dict>
			<key>ID</key>
			<integer>2715</integer>
			<key>Layer</key>
			<integer>24</integer>
			<key>Shape</key>
			<string>Rectangle</string>
			<key>Style</key>
			<dict>
				<key>shadow</key>
				<dict>
					<key>Draws</key>
					<string>NO</string>
				</dict>
				<key>stroke</key>
				<dict>
					<key>Width</key>
					<real>0.5</real>
				</dict>
			</dict>
			<key>Text</key>
			<dict>
				<key>Text</key>
				<string>{\rtf1\ansi\ansicpg1252\cocoartf1038\cocoasubrtf360
{\fonttbl\f0\fswiss\fcharset0 Helvetica;}
{\colortbl;\red255\green255\blue255;}
\pard\tx560\tx1120\tx1680\tx2240\tx2800\tx3360\tx3920\tx4480\tx5040\tx5600\tx6160\tx6720\qc\pardirnatural

\f0\fs10 \cf0 M/En}</string>
			</dict>
		</dict>
		<dict>
			<key>Bounds</key>
			<string>{{237.713, 161.459}, {14.8582, 6.40639}}</string>
			<key>Class</key>
			<string>ShapedGraphic</string>
			<key>FontInfo</key>
			<dict>
				<key>Font</key>
				<string>Helvetica</string>
				<key>Size</key>
				<real>3.8000001907348633</real>
			</dict>
			<key>ID</key>
			<integer>2710</integer>
			<key>Layer</key>
			<integer>24</integer>
			<key>Shape</key>
			<string>Rectangle</string>
			<key>Style</key>
			<dict>
				<key>fill</key>
				<dict>
					<key>Draws</key>
					<string>NO</string>
				</dict>
				<key>shadow</key>
				<dict>
					<key>Draws</key>
					<string>NO</string>
				</dict>
				<key>stroke</key>
				<dict>
					<key>Draws</key>
					<string>NO</string>
					<key>Width</key>
					<real>0.5</real>
				</dict>
			</dict>
			<key>Text</key>
			<dict>
				<key>Pad</key>
				<integer>0</integer>
				<key>Text</key>
				<string>{\rtf1\ansi\ansicpg1252\cocoartf1038\cocoasubrtf360
{\fonttbl\f0\fswiss\fcharset0 Helvetica;}
{\colortbl;\red255\green255\blue255;}
\pard\tx560\tx1120\tx1680\tx2240\tx2800\tx3360\tx3920\tx4480\tx5040\tx5600\tx6160\tx6720\qc\pardirnatural

\f0\fs7\fsmilli3800 \cf0 pY1139}</string>
				<key>VerticalPad</key>
				<integer>0</integer>
			</dict>
		</dict>
		<dict>
			<key>Bounds</key>
			<string>{{251.612, 79.2489}, {34.2773, 13.1444}}</string>
			<key>Class</key>
			<string>ShapedGraphic</string>
			<key>FontInfo</key>
			<dict>
				<key>Font</key>
				<string>Helvetica</string>
				<key>Size</key>
				<real>6</real>
			</dict>
			<key>ID</key>
			<integer>2703</integer>
			<key>Layer</key>
			<integer>24</integer>
			<key>Shape</key>
			<string>Rectangle</string>
			<key>Style</key>
			<dict>
				<key>fill</key>
				<dict>
					<key>Draws</key>
					<string>NO</string>
				</dict>
				<key>shadow</key>
				<dict>
					<key>Draws</key>
					<string>NO</string>
				</dict>
				<key>stroke</key>
				<dict>
					<key>Draws</key>
					<string>NO</string>
					<key>Width</key>
					<real>0.5</real>
				</dict>
			</dict>
			<key>Text</key>
			<dict>
				<key>Pad</key>
				<integer>0</integer>
				<key>Text</key>
				<string>{\rtf1\ansi\ansicpg1252\cocoartf1038\cocoasubrtf360
{\fonttbl\f0\fswiss\fcharset0 Helvetica;}
{\colortbl;\red255\green255\blue255;}
\pard\tx560\tx1120\tx1680\tx2240\tx2800\tx3360\tx3920\tx4480\tx5040\tx5600\tx6160\tx6720\qc\pardirnatural

\f0\b\fs16 \cf0 ErbB2}</string>
				<key>VerticalPad</key>
				<integer>0</integer>
			</dict>
		</dict>
		<dict>
			<key>Class</key>
			<string>LineGraphic</string>
			<key>FontInfo</key>
			<dict>
				<key>Font</key>
				<string>Helvetica</string>
				<key>Size</key>
				<real>4</real>
			</dict>
			<key>ID</key>
			<integer>2698</integer>
			<key>Layer</key>
			<integer>24</integer>
			<key>Points</key>
			<array>
				<string>{245.404, 101.678}</string>
				<string>{245.404, 162.54}</string>
			</array>
			<key>Style</key>
			<dict>
				<key>stroke</key>
				<dict>
					<key>HeadArrow</key>
					<string>0</string>
					<key>TailArrow</key>
					<string>Box</string>
					<key>Width</key>
					<real>0.5</real>
				</dict>
			</dict>
		</dict>
		<dict>
			<key>Bounds</key>
			<string>{{162.506, 71}, {133.5, 37.467}}</string>
			<key>Class</key>
			<string>ShapedGraphic</string>
			<key>FontInfo</key>
			<dict>
				<key>Font</key>
				<string>Helvetica</string>
				<key>Size</key>
				<real>6</real>
			</dict>
			<key>ID</key>
			<integer>5359</integer>
			<key>Layer</key>
			<integer>24</integer>
			<key>Shape</key>
			<string>Rectangle</string>
			<key>Style</key>
			<dict>
				<key>shadow</key>
				<dict>
					<key>Draws</key>
					<string>NO</string>
				</dict>
				<key>stroke</key>
				<dict>
					<key>CornerRadius</key>
					<real>9</real>
					<key>Width</key>
					<real>0.5</real>
				</dict>
			</dict>
		</dict>
		<dict>
			<key>Bounds</key>
			<string>{{440.089, 146.486}, {1.87212, 2.06458}}</string>
			<key>Class</key>
			<string>ShapedGraphic</string>
			<key>FontInfo</key>
			<dict>
				<key>Font</key>
				<string>Helvetica</string>
				<key>Size</key>
				<real>5</real>
			</dict>
			<key>ID</key>
			<integer>5155</integer>
			<key>Layer</key>
			<integer>25</integer>
			<key>Line</key>
			<dict>
				<key>ID</key>
				<integer>5150</integer>
				<key>Position</key>
				<real>0.64613169431686401</real>
				<key>RotationType</key>
				<integer>0</integer>
			</dict>
			<key>Shape</key>
			<string>Circle</string>
			<key>Style</key>
			<dict>
				<key>fill</key>
				<dict>
					<key>Color</key>
					<dict>
						<key>b</key>
						<string>0</string>
						<key>g</key>
						<string>0</string>
						<key>r</key>
						<string>0</string>
					</dict>
				</dict>
				<key>shadow</key>
				<dict>
					<key>Draws</key>
					<string>NO</string>
				</dict>
				<key>stroke</key>
				<dict>
					<key>Width</key>
					<real>0.5</real>
				</dict>
			</dict>
		</dict>
		<dict>
			<key>Bounds</key>
			<string>{{433.375, 172.988}, {15.3002, 6.19896}}</string>
			<key>Class</key>
			<string>ShapedGraphic</string>
			<key>FontInfo</key>
			<dict>
				<key>Font</key>
				<string>Helvetica</string>
				<key>Size</key>
				<real>3.8000001907348633</real>
			</dict>
			<key>ID</key>
			<integer>5151</integer>
			<key>Layer</key>
			<integer>25</integer>
			<key>Shape</key>
			<string>Rectangle</string>
			<key>Style</key>
			<dict>
				<key>fill</key>
				<dict>
					<key>Draws</key>
					<string>NO</string>
				</dict>
				<key>shadow</key>
				<dict>
					<key>Draws</key>
					<string>NO</string>
				</dict>
				<key>stroke</key>
				<dict>
					<key>Draws</key>
					<string>NO</string>
					<key>Width</key>
					<real>0.5</real>
				</dict>
			</dict>
			<key>Text</key>
			<dict>
				<key>Pad</key>
				<integer>0</integer>
				<key>Text</key>
				<string>{\rtf1\ansi\ansicpg1252\cocoartf1038\cocoasubrtf360
{\fonttbl\f0\fswiss\fcharset0 Helvetica;}
{\colortbl;\red255\green255\blue255;}
\pard\tx560\tx1120\tx1680\tx2240\tx2800\tx3360\tx3920\tx4480\tx5040\tx5600\tx6160\tx6720\qc\pardirnatural

\f0\fs7\fsmilli3800 \cf0 pY1328}</string>
				<key>VerticalPad</key>
				<integer>0</integer>
			</dict>
		</dict>
		<dict>
			<key>Class</key>
			<string>LineGraphic</string>
			<key>FontInfo</key>
			<dict>
				<key>Font</key>
				<string>Helvetica</string>
				<key>Size</key>
				<real>5</real>
			</dict>
			<key>ID</key>
			<integer>5150</integer>
			<key>Layer</key>
			<integer>25</integer>
			<key>Points</key>
			<array>
				<string>{441.025, 100.986}</string>
				<string>{441.025, 173.003}</string>
			</array>
			<key>Style</key>
			<dict>
				<key>stroke</key>
				<dict>
					<key>HeadArrow</key>
					<string>0</string>
					<key>TailArrow</key>
					<string>Box</string>
					<key>Width</key>
					<real>0.5</real>
				</dict>
			</dict>
		</dict>
		<dict>
			<key>Bounds</key>
			<string>{{335.624, 83.5991}, {6.41837, 8}}</string>
			<key>Class</key>
			<string>ShapedGraphic</string>
			<key>FitText</key>
			<string>Vertical</string>
			<key>Flow</key>
			<string>Resize</string>
			<key>FontInfo</key>
			<dict>
				<key>Font</key>
				<string>Helvetica</string>
				<key>Size</key>
				<real>8</real>
			</dict>
			<key>ID</key>
			<integer>4357</integer>
			<key>Layer</key>
			<integer>25</integer>
			<key>Shape</key>
			<string>Rectangle</string>
			<key>Style</key>
			<dict>
				<key>fill</key>
				<dict>
					<key>Draws</key>
					<string>NO</string>
				</dict>
				<key>shadow</key>
				<dict>
					<key>Draws</key>
					<string>NO</string>
				</dict>
				<key>stroke</key>
				<dict>
					<key>Draws</key>
					<string>NO</string>
					<key>Width</key>
					<real>0.5</real>
				</dict>
			</dict>
			<key>Text</key>
			<dict>
				<key>Pad</key>
				<integer>0</integer>
				<key>Text</key>
				<string>{\rtf1\ansi\ansicpg1252\cocoartf1038\cocoasubrtf360
{\fonttbl\f0\fswiss\fcharset0 Helvetica;}
{\colortbl;\red255\green255\blue255;}
\pard\tx560\tx1120\tx1680\tx2240\tx2800\tx3360\tx3920\tx4480\tx5040\tx5600\tx6160\tx6720\qc\pardirnatural

\f0\fs14 \cf0 III}</string>
				<key>VerticalPad</key>
				<integer>0</integer>
			</dict>
		</dict>
		<dict>
			<key>Bounds</key>
			<string>{{334.659, 80.4384}, {7.94803, 13.2028}}</string>
			<key>Class</key>
			<string>ShapedGraphic</string>
			<key>FontInfo</key>
			<dict>
				<key>Font</key>
				<string>Helvetica</string>
				<key>Size</key>
				<real>8</real>
			</dict>
			<key>ID</key>
			<integer>4402</integer>
			<key>Layer</key>
			<integer>25</integer>
			<key>Shape</key>
			<string>Rectangle</string>
			<key>Style</key>
			<dict>
				<key>shadow</key>
				<dict>
					<key>Draws</key>
					<string>NO</string>
				</dict>
				<key>stroke</key>
				<dict>
					<key>CornerRadius</key>
					<real>9</real>
					<key>Width</key>
					<real>0.5</real>
				</dict>
			</dict>
		</dict>
		<dict>
			<key>Bounds</key>
			<string>{{320.885, 83.5991}, {5, 8}}</string>
			<key>Class</key>
			<string>ShapedGraphic</string>
			<key>FitText</key>
			<string>Vertical</string>
			<key>Flow</key>
			<string>Resize</string>
			<key>FontInfo</key>
			<dict>
				<key>Font</key>
				<string>Helvetica</string>
				<key>Size</key>
				<real>8</real>
			</dict>
			<key>ID</key>
			<integer>3733</integer>
			<key>Layer</key>
			<integer>25</integer>
			<key>Shape</key>
			<string>Rectangle</string>
			<key>Style</key>
			<dict>
				<key>fill</key>
				<dict>
					<key>Draws</key>
					<string>NO</string>
				</dict>
				<key>shadow</key>
				<dict>
					<key>Draws</key>
					<string>NO</string>
				</dict>
				<key>stroke</key>
				<dict>
					<key>Draws</key>
					<string>NO</string>
					<key>Width</key>
					<real>0.5</real>
				</dict>
			</dict>
			<key>Text</key>
			<dict>
				<key>Pad</key>
				<integer>0</integer>
				<key>Text</key>
				<string>{\rtf1\ansi\ansicpg1252\cocoartf1038\cocoasubrtf360
{\fonttbl\f0\fswiss\fcharset0 Helvetica;}
{\colortbl;\red255\green255\blue255;}
\pard\tx560\tx1120\tx1680\tx2240\tx2800\tx3360\tx3920\tx4480\tx5040\tx5600\tx6160\tx6720\qc\pardirnatural

\f0\fs14 \cf0 II}</string>
				<key>VerticalPad</key>
				<integer>0</integer>
			</dict>
		</dict>
		<dict>
			<key>Bounds</key>
			<string>{{319.297, 80.1487}, {7.55005, 13.2028}}</string>
			<key>Class</key>
			<string>ShapedGraphic</string>
			<key>FontInfo</key>
			<dict>
				<key>Font</key>
				<string>Helvetica</string>
				<key>Size</key>
				<real>8</real>
			</dict>
			<key>ID</key>
			<integer>4401</integer>
			<key>Layer</key>
			<integer>25</integer>
			<key>Shape</key>
			<string>Rectangle</string>
			<key>Style</key>
			<dict>
				<key>shadow</key>
				<dict>
					<key>Draws</key>
					<string>NO</string>
				</dict>
				<key>stroke</key>
				<dict>
					<key>CornerRadius</key>
					<real>9</real>
					<key>Width</key>
					<real>0.5</real>
				</dict>
			</dict>
		</dict>
		<dict>
			<key>Bounds</key>
			<string>{{307.433, 84.5894}, {1.76322, 8}}</string>
			<key>Class</key>
			<string>ShapedGraphic</string>
			<key>FitText</key>
			<string>Vertical</string>
			<key>Flow</key>
			<string>Resize</string>
			<key>FontInfo</key>
			<dict>
				<key>Font</key>
				<string>Helvetica</string>
				<key>Size</key>
				<real>8</real>
			</dict>
			<key>ID</key>
			<integer>3731</integer>
			<key>Layer</key>
			<integer>25</integer>
			<key>Shape</key>
			<string>Rectangle</string>
			<key>Style</key>
			<dict>
				<key>fill</key>
				<dict>
					<key>Draws</key>
					<string>NO</string>
				</dict>
				<key>shadow</key>
				<dict>
					<key>Draws</key>
					<string>NO</string>
				</dict>
				<key>stroke</key>
				<dict>
					<key>Draws</key>
					<string>NO</string>
					<key>Width</key>
					<real>0.5</real>
				</dict>
			</dict>
			<key>Text</key>
			<dict>
				<key>Pad</key>
				<integer>0</integer>
				<key>Text</key>
				<string>{\rtf1\ansi\ansicpg1252\cocoartf1038\cocoasubrtf360
{\fonttbl\f0\fswiss\fcharset0 Helvetica;}
{\colortbl;\red255\green255\blue255;}
\pard\tx560\tx1120\tx1680\tx2240\tx2800\tx3360\tx3920\tx4480\tx5040\tx5600\tx6160\tx6720\qc\pardirnatural

\f0\fs14 \cf0 I}</string>
				<key>VerticalPad</key>
				<integer>0</integer>
			</dict>
		</dict>
		<dict>
			<key>Bounds</key>
			<string>{{304.669, 80.4384}, {7.14453, 13.2028}}</string>
			<key>Class</key>
			<string>ShapedGraphic</string>
			<key>FontInfo</key>
			<dict>
				<key>Font</key>
				<string>Helvetica</string>
				<key>Size</key>
				<real>8</real>
			</dict>
			<key>ID</key>
			<integer>4400</integer>
			<key>Layer</key>
			<integer>25</integer>
			<key>Shape</key>
			<string>Rectangle</string>
			<key>Style</key>
			<dict>
				<key>shadow</key>
				<dict>
					<key>Draws</key>
					<string>NO</string>
				</dict>
				<key>stroke</key>
				<dict>
					<key>CornerRadius</key>
					<real>9</real>
					<key>Width</key>
					<real>0.5</real>
				</dict>
			</dict>
		</dict>
		<dict>
			<key>Bounds</key>
			<string>{{310.094, 96.1537}, {28.1268, 6}}</string>
			<key>Class</key>
			<string>ShapedGraphic</string>
			<key>FitText</key>
			<string>Vertical</string>
			<key>Flow</key>
			<string>Resize</string>
			<key>FontInfo</key>
			<dict>
				<key>Font</key>
				<string>Helvetica</string>
				<key>Size</key>
				<real>6</real>
			</dict>
			<key>ID</key>
			<integer>3729</integer>
			<key>Layer</key>
			<integer>25</integer>
			<key>Shape</key>
			<string>Rectangle</string>
			<key>Style</key>
			<dict>
				<key>fill</key>
				<dict>
					<key>Draws</key>
					<string>NO</string>
				</dict>
				<key>shadow</key>
				<dict>
					<key>Draws</key>
					<string>NO</string>
				</dict>
				<key>stroke</key>
				<dict>
					<key>Draws</key>
					<string>NO</string>
					<key>Width</key>
					<real>0.5</real>
				</dict>
			</dict>
			<key>Text</key>
			<dict>
				<key>Pad</key>
				<integer>0</integer>
				<key>Text</key>
				<string>{\rtf1\ansi\ansicpg1252\cocoartf1038\cocoasubrtf360
{\fonttbl\f0\fswiss\fcharset0 Helvetica;}
{\colortbl;\red255\green255\blue255;}
\pard\tx560\tx1120\tx1680\tx2240\tx2800\tx3360\tx3920\tx4480\tx5040\tx5600\tx6160\tx6720\qc\pardirnatural

\f0\fs10 \cf0 ectodomain}</string>
				<key>VerticalPad</key>
				<integer>0</integer>
			</dict>
		</dict>
		<dict>
			<key>Bounds</key>
			<string>{{301.474, 74.6924}, {44.6417, 30.759}}</string>
			<key>Class</key>
			<string>ShapedGraphic</string>
			<key>FontInfo</key>
			<dict>
				<key>Font</key>
				<string>Helvetica</string>
				<key>Size</key>
				<real>5</real>
			</dict>
			<key>ID</key>
			<integer>3728</integer>
			<key>Layer</key>
			<integer>25</integer>
			<key>Shape</key>
			<string>RoundRect</string>
			<key>Style</key>
			<dict>
				<key>shadow</key>
				<dict>
					<key>Draws</key>
					<string>NO</string>
				</dict>
				<key>stroke</key>
				<dict>
					<key>Width</key>
					<real>0.5</real>
				</dict>
			</dict>
			<key>Text</key>
			<dict>
				<key>VerticalPad</key>
				<integer>0</integer>
			</dict>
		</dict>
		<dict>
			<key>Bounds</key>
			<string>{{424.552, 168.163}, {1.87212, 2.06458}}</string>
			<key>Class</key>
			<string>ShapedGraphic</string>
			<key>FontInfo</key>
			<dict>
				<key>Font</key>
				<string>Helvetica</string>
				<key>Size</key>
				<real>5</real>
			</dict>
			<key>ID</key>
			<integer>2741</integer>
			<key>Layer</key>
			<integer>25</integer>
			<key>Line</key>
			<dict>
				<key>ID</key>
				<integer>2547</integer>
				<key>Position</key>
				<real>0.95967692136764526</real>
				<key>RotationType</key>
				<integer>0</integer>
			</dict>
			<key>Shape</key>
			<string>Circle</string>
			<key>Style</key>
			<dict>
				<key>fill</key>
				<dict>
					<key>Color</key>
					<dict>
						<key>b</key>
						<string>0</string>
						<key>g</key>
						<string>0</string>
						<key>r</key>
						<string>0</string>
					</dict>
				</dict>
				<key>shadow</key>
				<dict>
					<key>Draws</key>
					<string>NO</string>
				</dict>
				<key>stroke</key>
				<dict>
					<key>Width</key>
					<real>0.5</real>
				</dict>
			</dict>
		</dict>
		<dict>
			<key>Bounds</key>
			<string>{{408.419, 168.043}, {1.87212, 2.06458}}</string>
			<key>Class</key>
			<string>ShapedGraphic</string>
			<key>FontInfo</key>
			<dict>
				<key>Font</key>
				<string>Helvetica</string>
				<key>Size</key>
				<real>5</real>
			</dict>
			<key>ID</key>
			<integer>2740</integer>
			<key>Layer</key>
			<integer>25</integer>
			<key>Line</key>
			<dict>
				<key>ID</key>
				<integer>2544</integer>
				<key>Position</key>
				<real>0.95125049352645874</real>
				<key>RotationType</key>
				<integer>0</integer>
			</dict>
			<key>Shape</key>
			<string>Circle</string>
			<key>Style</key>
			<dict>
				<key>fill</key>
				<dict>
					<key>Color</key>
					<dict>
						<key>b</key>
						<string>0</string>
						<key>g</key>
						<string>0</string>
						<key>r</key>
						<string>0</string>
					</dict>
				</dict>
				<key>shadow</key>
				<dict>
					<key>Draws</key>
					<string>NO</string>
				</dict>
				<key>stroke</key>
				<dict>
					<key>Width</key>
					<real>0.5</real>
				</dict>
			</dict>
		</dict>
		<dict>
			<key>Bounds</key>
			<string>{{391.986, 168.007}, {1.87212, 2.06458}}</string>
			<key>Class</key>
			<string>ShapedGraphic</string>
			<key>FontInfo</key>
			<dict>
				<key>Font</key>
				<string>Helvetica</string>
				<key>Size</key>
				<real>5</real>
			</dict>
			<key>ID</key>
			<integer>2738</integer>
			<key>Layer</key>
			<integer>25</integer>
			<key>Line</key>
			<dict>
				<key>ID</key>
				<integer>2543</integer>
				<key>Position</key>
				<real>0.95073598623275757</real>
				<key>RotationType</key>
				<integer>0</integer>
			</dict>
			<key>Shape</key>
			<string>Circle</string>
			<key>Style</key>
			<dict>
				<key>fill</key>
				<dict>
					<key>Color</key>
					<dict>
						<key>b</key>
						<string>0</string>
						<key>g</key>
						<string>0</string>
						<key>r</key>
						<string>0</string>
					</dict>
				</dict>
				<key>shadow</key>
				<dict>
					<key>Draws</key>
					<string>NO</string>
				</dict>
				<key>stroke</key>
				<dict>
					<key>Width</key>
					<real>0.5</real>
				</dict>
			</dict>
		</dict>
		<dict>
			<key>Bounds</key>
			<string>{{376.38, 168.018}, {1.87212, 2.06458}}</string>
			<key>Class</key>
			<string>ShapedGraphic</string>
			<key>FontInfo</key>
			<dict>
				<key>Font</key>
				<string>Helvetica</string>
				<key>Size</key>
				<real>5</real>
			</dict>
			<key>ID</key>
			<integer>2737</integer>
			<key>Layer</key>
			<integer>25</integer>
			<key>Line</key>
			<dict>
				<key>ID</key>
				<integer>2542</integer>
				<key>Position</key>
				<real>0.93739110231399536</real>
				<key>RotationType</key>
				<integer>0</integer>
			</dict>
			<key>Shape</key>
			<string>Circle</string>
			<key>Style</key>
			<dict>
				<key>fill</key>
				<dict>
					<key>Color</key>
					<dict>
						<key>b</key>
						<string>0</string>
						<key>g</key>
						<string>0</string>
						<key>r</key>
						<string>0</string>
					</dict>
				</dict>
				<key>shadow</key>
				<dict>
					<key>Draws</key>
					<string>NO</string>
				</dict>
				<key>stroke</key>
				<dict>
					<key>Width</key>
					<real>0.5</real>
				</dict>
			</dict>
		</dict>
		<dict>
			<key>Bounds</key>
			<string>{{360.763, 168.061}, {1.87212, 2.06458}}</string>
			<key>Class</key>
			<string>ShapedGraphic</string>
			<key>FontInfo</key>
			<dict>
				<key>Font</key>
				<string>Helvetica</string>
				<key>Size</key>
				<real>5</real>
			</dict>
			<key>ID</key>
			<integer>2736</integer>
			<key>Layer</key>
			<integer>25</integer>
			<key>Line</key>
			<dict>
				<key>ID</key>
				<integer>2541</integer>
				<key>Position</key>
				<real>0.96423929929733276</real>
				<key>RotationType</key>
				<integer>0</integer>
			</dict>
			<key>Shape</key>
			<string>Circle</string>
			<key>Style</key>
			<dict>
				<key>fill</key>
				<dict>
					<key>Color</key>
					<dict>
						<key>b</key>
						<string>0</string>
						<key>g</key>
						<string>0</string>
						<key>r</key>
						<string>0</string>
					</dict>
				</dict>
				<key>shadow</key>
				<dict>
					<key>Draws</key>
					<string>NO</string>
				</dict>
				<key>stroke</key>
				<dict>
					<key>Width</key>
					<real>0.5</real>
				</dict>
			</dict>
		</dict>
		<dict>
			<key>Bounds</key>
			<string>{{345.071, 168.157}, {1.87212, 2.06458}}</string>
			<key>Class</key>
			<string>ShapedGraphic</string>
			<key>FontInfo</key>
			<dict>
				<key>Font</key>
				<string>Helvetica</string>
				<key>Size</key>
				<real>5</real>
			</dict>
			<key>ID</key>
			<integer>2733</integer>
			<key>Layer</key>
			<integer>25</integer>
			<key>Line</key>
			<dict>
				<key>ID</key>
				<integer>2539</integer>
				<key>Position</key>
				<real>0.95960062742233276</real>
				<key>RotationType</key>
				<integer>0</integer>
			</dict>
			<key>Shape</key>
			<string>Circle</string>
			<key>Style</key>
			<dict>
				<key>fill</key>
				<dict>
					<key>Color</key>
					<dict>
						<key>b</key>
						<string>0</string>
						<key>g</key>
						<string>0</string>
						<key>r</key>
						<string>0</string>
					</dict>
				</dict>
				<key>shadow</key>
				<dict>
					<key>Draws</key>
					<string>NO</string>
				</dict>
				<key>stroke</key>
				<dict>
					<key>Width</key>
					<real>0.5</real>
				</dict>
			</dict>
		</dict>
		<dict>
			<key>Bounds</key>
			<string>{{353.626, 172.536}, {14.8678, 6.19896}}</string>
			<key>Class</key>
			<string>ShapedGraphic</string>
			<key>FontInfo</key>
			<dict>
				<key>Font</key>
				<string>Helvetica</string>
				<key>Size</key>
				<real>3.8000001907348633</real>
			</dict>
			<key>ID</key>
			<integer>2563</integer>
			<key>Layer</key>
			<integer>25</integer>
			<key>Shape</key>
			<string>Rectangle</string>
			<key>Style</key>
			<dict>
				<key>fill</key>
				<dict>
					<key>Draws</key>
					<string>NO</string>
				</dict>
				<key>shadow</key>
				<dict>
					<key>Draws</key>
					<string>NO</string>
				</dict>
				<key>stroke</key>
				<dict>
					<key>Draws</key>
					<string>NO</string>
					<key>Width</key>
					<real>0.5</real>
				</dict>
			</dict>
			<key>Text</key>
			<dict>
				<key>Pad</key>
				<integer>0</integer>
				<key>Text</key>
				<string>{\rtf1\ansi\ansicpg1252\cocoartf1038\cocoasubrtf360
{\fonttbl\f0\fswiss\fcharset0 Helvetica;}
{\colortbl;\red255\green255\blue255;}
\pard\tx560\tx1120\tx1680\tx2240\tx2800\tx3360\tx3920\tx4480\tx5040\tx5600\tx6160\tx6720\qc\pardirnatural

\f0\fs7\fsmilli3800 \cf0 pY1197}</string>
				<key>VerticalPad</key>
				<integer>0</integer>
			</dict>
		</dict>
		<dict>
			<key>Bounds</key>
			<string>{{306.403, 108.635}, {24.0053, 6.46743}}</string>
			<key>Class</key>
			<string>ShapedGraphic</string>
			<key>FontInfo</key>
			<dict>
				<key>Font</key>
				<string>Helvetica</string>
				<key>Size</key>
				<real>7</real>
			</dict>
			<key>ID</key>
			<integer>2561</integer>
			<key>Layer</key>
			<integer>25</integer>
			<key>Shape</key>
			<string>Rectangle</string>
			<key>Style</key>
			<dict>
				<key>shadow</key>
				<dict>
					<key>Draws</key>
					<string>NO</string>
				</dict>
				<key>stroke</key>
				<dict>
					<key>Width</key>
					<real>0.5</real>
				</dict>
			</dict>
			<key>Text</key>
			<dict>
				<key>Text</key>
				<string>{\rtf1\ansi\ansicpg1252\cocoartf1038\cocoasubrtf360
{\fonttbl\f0\fswiss\fcharset0 Helvetica;}
{\colortbl;\red255\green255\blue255;}
\pard\tx560\tx1120\tx1680\tx2240\tx2800\tx3360\tx3920\tx4480\tx5040\tx5600\tx6160\tx6720\qc\pardirnatural

\f0\fs10 \cf0 M/En}</string>
			</dict>
		</dict>
		<dict>
			<key>Bounds</key>
			<string>{{417.795, 172.988}, {15.3002, 6.19896}}</string>
			<key>Class</key>
			<string>ShapedGraphic</string>
			<key>FontInfo</key>
			<dict>
				<key>Font</key>
				<string>Helvetica</string>
				<key>Size</key>
				<real>3.8000001907348633</real>
			</dict>
			<key>ID</key>
			<integer>2559</integer>
			<key>Layer</key>
			<integer>25</integer>
			<key>Shape</key>
			<string>Rectangle</string>
			<key>Style</key>
			<dict>
				<key>fill</key>
				<dict>
					<key>Draws</key>
					<string>NO</string>
				</dict>
				<key>shadow</key>
				<dict>
					<key>Draws</key>
					<string>NO</string>
				</dict>
				<key>stroke</key>
				<dict>
					<key>Draws</key>
					<string>NO</string>
					<key>Width</key>
					<real>0.5</real>
				</dict>
			</dict>
			<key>Text</key>
			<dict>
				<key>Pad</key>
				<integer>0</integer>
				<key>Text</key>
				<string>{\rtf1\ansi\ansicpg1252\cocoartf1038\cocoasubrtf360
{\fonttbl\f0\fswiss\fcharset0 Helvetica;}
{\colortbl;\red255\green255\blue255;}
\pard\tx560\tx1120\tx1680\tx2240\tx2800\tx3360\tx3920\tx4480\tx5040\tx5600\tx6160\tx6720\qc\pardirnatural

\f0\fs7\fsmilli3800 \cf0 pY1289}</string>
				<key>VerticalPad</key>
				<integer>0</integer>
			</dict>
		</dict>
		<dict>
			<key>Bounds</key>
			<string>{{401.705, 172.988}, {15.3002, 6.19896}}</string>
			<key>Class</key>
			<string>ShapedGraphic</string>
			<key>FontInfo</key>
			<dict>
				<key>Font</key>
				<string>Helvetica</string>
				<key>Size</key>
				<real>3.8000001907348633</real>
			</dict>
			<key>ID</key>
			<integer>2556</integer>
			<key>Layer</key>
			<integer>25</integer>
			<key>Shape</key>
			<string>Rectangle</string>
			<key>Style</key>
			<dict>
				<key>fill</key>
				<dict>
					<key>Draws</key>
					<string>NO</string>
				</dict>
				<key>shadow</key>
				<dict>
					<key>Draws</key>
					<string>NO</string>
				</dict>
				<key>stroke</key>
				<dict>
					<key>Draws</key>
					<string>NO</string>
					<key>Width</key>
					<real>0.5</real>
				</dict>
			</dict>
			<key>Text</key>
			<dict>
				<key>Pad</key>
				<integer>0</integer>
				<key>Text</key>
				<string>{\rtf1\ansi\ansicpg1252\cocoartf1038\cocoasubrtf360
{\fonttbl\f0\fswiss\fcharset0 Helvetica;}
{\colortbl;\red255\green255\blue255;}
\pard\tx560\tx1120\tx1680\tx2240\tx2800\tx3360\tx3920\tx4480\tx5040\tx5600\tx6160\tx6720\qc\pardirnatural

\f0\fs7\fsmilli3800 \cf0 pY1276}</string>
				<key>VerticalPad</key>
				<integer>0</integer>
			</dict>
		</dict>
		<dict>
			<key>Bounds</key>
			<string>{{384.273, 172.988}, {18.1803, 6.19896}}</string>
			<key>Class</key>
			<string>ShapedGraphic</string>
			<key>FontInfo</key>
			<dict>
				<key>Font</key>
				<string>Helvetica</string>
				<key>Size</key>
				<real>3.8000001907348633</real>
			</dict>
			<key>ID</key>
			<integer>2554</integer>
			<key>Layer</key>
			<integer>25</integer>
			<key>Shape</key>
			<string>Rectangle</string>
			<key>Style</key>
			<dict>
				<key>fill</key>
				<dict>
					<key>Draws</key>
					<string>NO</string>
				</dict>
				<key>shadow</key>
				<dict>
					<key>Draws</key>
					<string>NO</string>
				</dict>
				<key>stroke</key>
				<dict>
					<key>Draws</key>
					<string>NO</string>
					<key>Width</key>
					<real>0.5</real>
				</dict>
			</dict>
			<key>Text</key>
			<dict>
				<key>Pad</key>
				<integer>0</integer>
				<key>Text</key>
				<string>{\rtf1\ansi\ansicpg1252\cocoartf1038\cocoasubrtf360
{\fonttbl\f0\fswiss\fcharset0 Helvetica;}
{\colortbl;\red255\green255\blue255;}
\pard\tx560\tx1120\tx1680\tx2240\tx2800\tx3360\tx3920\tx4480\tx5040\tx5600\tx6160\tx6720\qc\pardirnatural

\f0\fs7\fsmilli3800 \cf0 pY1260}</string>
				<key>VerticalPad</key>
				<integer>0</integer>
			</dict>
		</dict>
		<dict>
			<key>Bounds</key>
			<string>{{369.254, 172.988}, {17.0062, 6.19896}}</string>
			<key>Class</key>
			<string>ShapedGraphic</string>
			<key>FontInfo</key>
			<dict>
				<key>Font</key>
				<string>Helvetica</string>
				<key>Size</key>
				<real>3.8000001907348633</real>
			</dict>
			<key>ID</key>
			<integer>2553</integer>
			<key>Layer</key>
			<integer>25</integer>
			<key>Shape</key>
			<string>Rectangle</string>
			<key>Style</key>
			<dict>
				<key>fill</key>
				<dict>
					<key>Draws</key>
					<string>NO</string>
				</dict>
				<key>shadow</key>
				<dict>
					<key>Draws</key>
					<string>NO</string>
				</dict>
				<key>stroke</key>
				<dict>
					<key>Draws</key>
					<string>NO</string>
					<key>Width</key>
					<real>0.5</real>
				</dict>
			</dict>
			<key>Text</key>
			<dict>
				<key>Pad</key>
				<integer>0</integer>
				<key>Text</key>
				<string>{\rtf1\ansi\ansicpg1252\cocoartf1038\cocoasubrtf360
{\fonttbl\f0\fswiss\fcharset0 Helvetica;}
{\colortbl;\red255\green255\blue255;}
\pard\tx560\tx1120\tx1680\tx2240\tx2800\tx3360\tx3920\tx4480\tx5040\tx5600\tx6160\tx6720\qc\pardirnatural

\f0\fs7\fsmilli3800 \cf0 pY1222}</string>
				<key>VerticalPad</key>
				<integer>0</integer>
			</dict>
		</dict>
		<dict>
			<key>Bounds</key>
			<string>{{336.925, 172.536}, {17.0062, 6.19896}}</string>
			<key>Class</key>
			<string>ShapedGraphic</string>
			<key>FontInfo</key>
			<dict>
				<key>Font</key>
				<string>Helvetica</string>
				<key>Size</key>
				<real>3.8000001907348633</real>
			</dict>
			<key>ID</key>
			<integer>2552</integer>
			<key>Layer</key>
			<integer>25</integer>
			<key>Shape</key>
			<string>Rectangle</string>
			<key>Style</key>
			<dict>
				<key>fill</key>
				<dict>
					<key>Draws</key>
					<string>NO</string>
				</dict>
				<key>shadow</key>
				<dict>
					<key>Draws</key>
					<string>NO</string>
				</dict>
				<key>stroke</key>
				<dict>
					<key>Draws</key>
					<string>NO</string>
					<key>Width</key>
					<real>0.5</real>
				</dict>
			</dict>
			<key>Text</key>
			<dict>
				<key>Pad</key>
				<integer>0</integer>
				<key>Text</key>
				<string>{\rtf1\ansi\ansicpg1252\cocoartf1038\cocoasubrtf360
{\fonttbl\f0\fswiss\fcharset0 Helvetica;}
{\colortbl;\red255\green255\blue255;}
\pard\tx560\tx1120\tx1680\tx2240\tx2800\tx3360\tx3920\tx4480\tx5040\tx5600\tx6160\tx6720\qc\pardirnatural

\f0\fs7\fsmilli3800 \cf0 pY1054}</string>
				<key>VerticalPad</key>
				<integer>0</integer>
			</dict>
		</dict>
		<dict>
			<key>Bounds</key>
			<string>{{375.469, 77.1744}, {27.8583, 13.1444}}</string>
			<key>Class</key>
			<string>ShapedGraphic</string>
			<key>FontInfo</key>
			<dict>
				<key>Font</key>
				<string>Helvetica</string>
				<key>Size</key>
				<real>6</real>
			</dict>
			<key>ID</key>
			<integer>2548</integer>
			<key>Layer</key>
			<integer>25</integer>
			<key>Shape</key>
			<string>Rectangle</string>
			<key>Style</key>
			<dict>
				<key>fill</key>
				<dict>
					<key>Draws</key>
					<string>NO</string>
				</dict>
				<key>shadow</key>
				<dict>
					<key>Draws</key>
					<string>NO</string>
				</dict>
				<key>stroke</key>
				<dict>
					<key>Draws</key>
					<string>NO</string>
					<key>Width</key>
					<real>0.5</real>
				</dict>
			</dict>
			<key>Text</key>
			<dict>
				<key>Pad</key>
				<integer>0</integer>
				<key>Text</key>
				<string>{\rtf1\ansi\ansicpg1252\cocoartf1038\cocoasubrtf360
{\fonttbl\f0\fswiss\fcharset0 Helvetica;}
{\colortbl;\red255\green255\blue255;}
\pard\tx560\tx1120\tx1680\tx2240\tx2800\tx3360\tx3920\tx4480\tx5040\tx5600\tx6160\tx6720\qc\pardirnatural

\f0\b\fs16 \cf0 ErbB3}</string>
				<key>VerticalPad</key>
				<integer>0</integer>
			</dict>
		</dict>
		<dict>
			<key>Class</key>
			<string>LineGraphic</string>
			<key>FontInfo</key>
			<dict>
				<key>Font</key>
				<string>Helvetica</string>
				<key>Size</key>
				<real>5</real>
			</dict>
			<key>ID</key>
			<integer>2547</integer>
			<key>Layer</key>
			<integer>25</integer>
			<key>Points</key>
			<array>
				<string>{425.488, 101.439}</string>
				<string>{425.488, 172.042}</string>
			</array>
			<key>Style</key>
			<dict>
				<key>stroke</key>
				<dict>
					<key>HeadArrow</key>
					<string>0</string>
					<key>TailArrow</key>
					<string>Box</string>
					<key>Width</key>
					<real>0.5</real>
				</dict>
			</dict>
		</dict>
		<dict>
			<key>Class</key>
			<string>LineGraphic</string>
			<key>FontInfo</key>
			<dict>
				<key>Font</key>
				<string>Helvetica</string>
				<key>Size</key>
				<real>5</real>
			</dict>
			<key>ID</key>
			<integer>2544</integer>
			<key>Layer</key>
			<integer>25</integer>
			<key>Points</key>
			<array>
				<string>{409.355, 101.439}</string>
				<string>{409.355, 172.542}</string>
			</array>
			<key>Style</key>
			<dict>
				<key>stroke</key>
				<dict>
					<key>HeadArrow</key>
					<string>0</string>
					<key>TailArrow</key>
					<string>Box</string>
					<key>Width</key>
					<real>0.5</real>
				</dict>
			</dict>
		</dict>
		<dict>
			<key>Class</key>
			<string>LineGraphic</string>
			<key>FontInfo</key>
			<dict>
				<key>Font</key>
				<string>Helvetica</string>
				<key>Size</key>
				<real>5</real>
			</dict>
			<key>ID</key>
			<integer>2543</integer>
			<key>Layer</key>
			<integer>25</integer>
			<key>Points</key>
			<array>
				<string>{392.922, 101.439}</string>
				<string>{392.922, 172.542}</string>
			</array>
			<key>Style</key>
			<dict>
				<key>stroke</key>
				<dict>
					<key>HeadArrow</key>
					<string>0</string>
					<key>TailArrow</key>
					<string>Box</string>
					<key>Width</key>
					<real>0.5</real>
				</dict>
			</dict>
		</dict>
		<dict>
			<key>Class</key>
			<string>LineGraphic</string>
			<key>FontInfo</key>
			<dict>
				<key>Font</key>
				<string>Helvetica</string>
				<key>Size</key>
				<real>5</real>
			</dict>
			<key>ID</key>
			<integer>2542</integer>
			<key>Layer</key>
			<integer>25</integer>
			<key>Points</key>
			<array>
				<string>{377.316, 101.801}</string>
				<string>{377.316, 173.542}</string>
			</array>
			<key>Style</key>
			<dict>
				<key>stroke</key>
				<dict>
					<key>HeadArrow</key>
					<string>0</string>
					<key>TailArrow</key>
					<string>Box</string>
					<key>Width</key>
					<real>0.5</real>
				</dict>
			</dict>
		</dict>
		<dict>
			<key>Class</key>
			<string>LineGraphic</string>
			<key>FontInfo</key>
			<dict>
				<key>Font</key>
				<string>Helvetica</string>
				<key>Size</key>
				<real>5</real>
			</dict>
			<key>ID</key>
			<integer>2541</integer>
			<key>Layer</key>
			<integer>25</integer>
			<key>Points</key>
			<array>
				<string>{361.699, 101.801}</string>
				<string>{361.699, 171.589}</string>
			</array>
			<key>Style</key>
			<dict>
				<key>stroke</key>
				<dict>
					<key>HeadArrow</key>
					<string>0</string>
					<key>TailArrow</key>
					<string>Box</string>
					<key>Width</key>
					<real>0.5</real>
				</dict>
			</dict>
		</dict>
		<dict>
			<key>Class</key>
			<string>LineGraphic</string>
			<key>FontInfo</key>
			<dict>
				<key>Font</key>
				<string>Helvetica</string>
				<key>Size</key>
				<real>5</real>
			</dict>
			<key>ID</key>
			<integer>2539</integer>
			<key>Layer</key>
			<integer>25</integer>
			<key>Points</key>
			<array>
				<string>{346.007, 101.439}</string>
				<string>{346.007, 172.042}</string>
			</array>
			<key>Style</key>
			<dict>
				<key>stroke</key>
				<dict>
					<key>HeadArrow</key>
					<string>0</string>
					<key>TailArrow</key>
					<string>Box</string>
					<key>Width</key>
					<real>0.5</real>
				</dict>
			</dict>
		</dict>
		<dict>
			<key>Bounds</key>
			<string>{{299.006, 71}, {147.647, 37.6349}}</string>
			<key>Class</key>
			<string>ShapedGraphic</string>
			<key>FontInfo</key>
			<dict>
				<key>Font</key>
				<string>Helvetica</string>
				<key>Size</key>
				<real>5</real>
			</dict>
			<key>ID</key>
			<integer>2538</integer>
			<key>Layer</key>
			<integer>25</integer>
			<key>Shape</key>
			<string>Rectangle</string>
			<key>Style</key>
			<dict>
				<key>shadow</key>
				<dict>
					<key>Draws</key>
					<string>NO</string>
				</dict>
				<key>stroke</key>
				<dict>
					<key>CornerRadius</key>
					<real>9</real>
					<key>Width</key>
					<real>0.5</real>
				</dict>
			</dict>
		</dict>
		<dict>
			<key>Bounds</key>
			<string>{{484.274, 83.8506}, {6.41837, 8}}</string>
			<key>Class</key>
			<string>ShapedGraphic</string>
			<key>FitText</key>
			<string>Vertical</string>
			<key>Flow</key>
			<string>Resize</string>
			<key>FontInfo</key>
			<dict>
				<key>Font</key>
				<string>Helvetica</string>
				<key>Size</key>
				<real>8</real>
			</dict>
			<key>ID</key>
			<integer>5357</integer>
			<key>Layer</key>
			<integer>26</integer>
			<key>Shape</key>
			<string>Rectangle</string>
			<key>Style</key>
			<dict>
				<key>fill</key>
				<dict>
					<key>Draws</key>
					<string>NO</string>
				</dict>
				<key>shadow</key>
				<dict>
					<key>Draws</key>
					<string>NO</string>
				</dict>
				<key>stroke</key>
				<dict>
					<key>Draws</key>
					<string>NO</string>
					<key>Width</key>
					<real>0.5</real>
				</dict>
			</dict>
			<key>Text</key>
			<dict>
				<key>Pad</key>
				<integer>0</integer>
				<key>Text</key>
				<string>{\rtf1\ansi\ansicpg1252\cocoartf1038\cocoasubrtf360
{\fonttbl\f0\fswiss\fcharset0 Helvetica;}
{\colortbl;\red255\green255\blue255;}
\pard\tx560\tx1120\tx1680\tx2240\tx2800\tx3360\tx3920\tx4480\tx5040\tx5600\tx6160\tx6720\qc\pardirnatural

\f0\fs14 \cf0 III}</string>
				<key>VerticalPad</key>
				<integer>0</integer>
			</dict>
		</dict>
		<dict>
			<key>Bounds</key>
			<string>{{483.768, 80.2254}, {6.92409, 13.2028}}</string>
			<key>Class</key>
			<string>ShapedGraphic</string>
			<key>FontInfo</key>
			<dict>
				<key>Font</key>
				<string>Helvetica</string>
				<key>Size</key>
				<real>8</real>
			</dict>
			<key>ID</key>
			<integer>5356</integer>
			<key>Layer</key>
			<integer>26</integer>
			<key>Shape</key>
			<string>Rectangle</string>
			<key>Style</key>
			<dict>
				<key>shadow</key>
				<dict>
					<key>Draws</key>
					<string>NO</string>
				</dict>
				<key>stroke</key>
				<dict>
					<key>CornerRadius</key>
					<real>9</real>
					<key>Width</key>
					<real>0.5</real>
				</dict>
			</dict>
		</dict>
		<dict>
			<key>Bounds</key>
			<string>{{469.6, 83.4921}, {4.40808, 8}}</string>
			<key>Class</key>
			<string>ShapedGraphic</string>
			<key>FitText</key>
			<string>Vertical</string>
			<key>Flow</key>
			<string>Resize</string>
			<key>FontInfo</key>
			<dict>
				<key>Font</key>
				<string>Helvetica</string>
				<key>Size</key>
				<real>8</real>
			</dict>
			<key>ID</key>
			<integer>5355</integer>
			<key>Layer</key>
			<integer>26</integer>
			<key>Shape</key>
			<string>Rectangle</string>
			<key>Style</key>
			<dict>
				<key>fill</key>
				<dict>
					<key>Draws</key>
					<string>NO</string>
				</dict>
				<key>shadow</key>
				<dict>
					<key>Draws</key>
					<string>NO</string>
				</dict>
				<key>stroke</key>
				<dict>
					<key>Draws</key>
					<string>NO</string>
					<key>Width</key>
					<real>0.5</real>
				</dict>
			</dict>
			<key>Text</key>
			<dict>
				<key>Pad</key>
				<integer>0</integer>
				<key>Text</key>
				<string>{\rtf1\ansi\ansicpg1252\cocoartf1038\cocoasubrtf360
{\fonttbl\f0\fswiss\fcharset0 Helvetica;}
{\colortbl;\red255\green255\blue255;}
\pard\tx560\tx1120\tx1680\tx2240\tx2800\tx3360\tx3920\tx4480\tx5040\tx5600\tx6160\tx6720\qc\pardirnatural

\f0\fs14 \cf0 II}</string>
				<key>VerticalPad</key>
				<integer>0</integer>
			</dict>
		</dict>
		<dict>
			<key>Bounds</key>
			<string>{{467.83, 79.9797}, {7.94803, 13.2028}}</string>
			<key>Class</key>
			<string>ShapedGraphic</string>
			<key>FontInfo</key>
			<dict>
				<key>Font</key>
				<string>Helvetica</string>
				<key>Size</key>
				<real>8</real>
			</dict>
			<key>ID</key>
			<integer>5354</integer>
			<key>Layer</key>
			<integer>26</integer>
			<key>Shape</key>
			<string>Rectangle</string>
			<key>Style</key>
			<dict>
				<key>shadow</key>
				<dict>
					<key>Draws</key>
					<string>NO</string>
				</dict>
				<key>stroke</key>
				<dict>
					<key>CornerRadius</key>
					<real>9</real>
					<key>Width</key>
					<real>0.5</real>
				</dict>
			</dict>
		</dict>
		<dict>
			<key>Bounds</key>
			<string>{{456.408, 84.2114}, {1.90214, 8}}</string>
			<key>Class</key>
			<string>ShapedGraphic</string>
			<key>FitText</key>
			<string>Vertical</string>
			<key>Flow</key>
			<string>Resize</string>
			<key>FontInfo</key>
			<dict>
				<key>Font</key>
				<string>Helvetica</string>
				<key>Size</key>
				<real>8</real>
			</dict>
			<key>ID</key>
			<integer>5353</integer>
			<key>Layer</key>
			<integer>26</integer>
			<key>Shape</key>
			<string>Rectangle</string>
			<key>Style</key>
			<dict>
				<key>fill</key>
				<dict>
					<key>Draws</key>
					<string>NO</string>
				</dict>
				<key>shadow</key>
				<dict>
					<key>Draws</key>
					<string>NO</string>
				</dict>
				<key>stroke</key>
				<dict>
					<key>Draws</key>
					<string>NO</string>
					<key>Width</key>
					<real>0.5</real>
				</dict>
			</dict>
			<key>Text</key>
			<dict>
				<key>Pad</key>
				<integer>0</integer>
				<key>Text</key>
				<string>{\rtf1\ansi\ansicpg1252\cocoartf1038\cocoasubrtf360
{\fonttbl\f0\fswiss\fcharset0 Helvetica;}
{\colortbl;\red255\green255\blue255;}
\pard\tx560\tx1120\tx1680\tx2240\tx2800\tx3360\tx3920\tx4480\tx5040\tx5600\tx6160\tx6720\qc\pardirnatural

\f0\fs14 \cf0 I}</string>
				<key>VerticalPad</key>
				<integer>0</integer>
			</dict>
		</dict>
		<dict>
			<key>Bounds</key>
			<string>{{453.897, 79.9797}, {6.92409, 13.2028}}</string>
			<key>Class</key>
			<string>ShapedGraphic</string>
			<key>FontInfo</key>
			<dict>
				<key>Font</key>
				<string>Helvetica</string>
				<key>Size</key>
				<real>8</real>
			</dict>
			<key>ID</key>
			<integer>5352</integer>
			<key>Layer</key>
			<integer>26</integer>
			<key>Shape</key>
			<string>Rectangle</string>
			<key>Style</key>
			<dict>
				<key>shadow</key>
				<dict>
					<key>Draws</key>
					<string>NO</string>
				</dict>
				<key>stroke</key>
				<dict>
					<key>CornerRadius</key>
					<real>9</real>
					<key>Width</key>
					<real>0.5</real>
				</dict>
			</dict>
		</dict>
		<dict>
			<key>Bounds</key>
			<string>{{459.38, 96.2696}, {27.259, 6}}</string>
			<key>Class</key>
			<string>ShapedGraphic</string>
			<key>FitText</key>
			<string>Vertical</string>
			<key>Flow</key>
			<string>Resize</string>
			<key>FontInfo</key>
			<dict>
				<key>Font</key>
				<string>Helvetica</string>
				<key>Size</key>
				<real>6</real>
			</dict>
			<key>ID</key>
			<integer>5351</integer>
			<key>Layer</key>
			<integer>26</integer>
			<key>Shape</key>
			<string>Rectangle</string>
			<key>Style</key>
			<dict>
				<key>fill</key>
				<dict>
					<key>Draws</key>
					<string>NO</string>
				</dict>
				<key>shadow</key>
				<dict>
					<key>Draws</key>
					<string>NO</string>
				</dict>
				<key>stroke</key>
				<dict>
					<key>Draws</key>
					<string>NO</string>
					<key>Width</key>
					<real>0.5</real>
				</dict>
			</dict>
			<key>Text</key>
			<dict>
				<key>Pad</key>
				<integer>0</integer>
				<key>Text</key>
				<string>{\rtf1\ansi\ansicpg1252\cocoartf1038\cocoasubrtf360
{\fonttbl\f0\fswiss\fcharset0 Helvetica;}
{\colortbl;\red255\green255\blue255;}
\pard\tx560\tx1120\tx1680\tx2240\tx2800\tx3360\tx3920\tx4480\tx5040\tx5600\tx6160\tx6720\qc\pardirnatural

\f0\fs10 \cf0 ectodomain}</string>
				<key>VerticalPad</key>
				<integer>0</integer>
			</dict>
		</dict>
		<dict>
			<key>Bounds</key>
			<string>{{449.917, 74.5865}, {44.6417, 30.7486}}</string>
			<key>Class</key>
			<string>ShapedGraphic</string>
			<key>FontInfo</key>
			<dict>
				<key>Font</key>
				<string>Helvetica</string>
				<key>Size</key>
				<real>5</real>
			</dict>
			<key>ID</key>
			<integer>5350</integer>
			<key>Layer</key>
			<integer>26</integer>
			<key>Shape</key>
			<string>RoundRect</string>
			<key>Style</key>
			<dict>
				<key>shadow</key>
				<dict>
					<key>Draws</key>
					<string>NO</string>
				</dict>
				<key>stroke</key>
				<dict>
					<key>Width</key>
					<real>0.5</real>
				</dict>
			</dict>
			<key>Text</key>
			<dict>
				<key>VerticalPad</key>
				<integer>0</integer>
			</dict>
		</dict>
		<dict>
			<key>Bounds</key>
			<string>{{527.768, 167.766}, {1.87212, 2.06458}}</string>
			<key>Class</key>
			<string>ShapedGraphic</string>
			<key>FontInfo</key>
			<dict>
				<key>Font</key>
				<string>Helvetica</string>
				<key>Size</key>
				<real>4</real>
			</dict>
			<key>ID</key>
			<integer>5349</integer>
			<key>Layer</key>
			<integer>26</integer>
			<key>Line</key>
			<dict>
				<key>ID</key>
				<integer>5326</integer>
				<key>Position</key>
				<real>0.94700878858566284</real>
				<key>RotationType</key>
				<integer>0</integer>
			</dict>
			<key>Shape</key>
			<string>Circle</string>
			<key>Style</key>
			<dict>
				<key>fill</key>
				<dict>
					<key>Color</key>
					<dict>
						<key>b</key>
						<string>0</string>
						<key>g</key>
						<string>0</string>
						<key>r</key>
						<string>0</string>
					</dict>
				</dict>
				<key>shadow</key>
				<dict>
					<key>Draws</key>
					<string>NO</string>
				</dict>
				<key>stroke</key>
				<dict>
					<key>Width</key>
					<real>0.5</real>
				</dict>
			</dict>
		</dict>
		<dict>
			<key>Class</key>
			<string>LineGraphic</string>
			<key>ID</key>
			<integer>5347</integer>
			<key>Layer</key>
			<integer>26</integer>
			<key>Points</key>
			<array>
				<string>{547.94, 127.441}</string>
				<string>{560.006, 127.441}</string>
			</array>
			<key>Style</key>
			<dict>
				<key>stroke</key>
				<dict>
					<key>HeadArrow</key>
					<string>Ball</string>
					<key>TailArrow</key>
					<string>0</string>
					<key>Width</key>
					<real>0.5</real>
				</dict>
			</dict>
		</dict>
		<dict>
			<key>Class</key>
			<string>LineGraphic</string>
			<key>ID</key>
			<integer>5346</integer>
			<key>Layer</key>
			<integer>26</integer>
			<key>Points</key>
			<array>
				<string>{547.786, 147.551}</string>
				<string>{561, 147.551}</string>
			</array>
			<key>Style</key>
			<dict>
				<key>stroke</key>
				<dict>
					<key>HeadArrow</key>
					<string>StickArrow</string>
					<key>TailArrow</key>
					<string>0</string>
					<key>Width</key>
					<real>0.5</real>
				</dict>
			</dict>
		</dict>
		<dict>
			<key>Bounds</key>
			<string>{{560.93, 146.469}, {1.87212, 2.06458}}</string>
			<key>Class</key>
			<string>ShapedGraphic</string>
			<key>FontInfo</key>
			<dict>
				<key>Font</key>
				<string>Helvetica</string>
				<key>Size</key>
				<real>4</real>
			</dict>
			<key>ID</key>
			<integer>5345</integer>
			<key>Layer</key>
			<integer>26</integer>
			<key>Line</key>
			<dict>
				<key>ID</key>
				<integer>5343</integer>
				<key>Position</key>
				<real>0.64842569828033447</real>
				<key>RotationType</key>
				<integer>0</integer>
			</dict>
			<key>Shape</key>
			<string>Circle</string>
			<key>Style</key>
			<dict>
				<key>fill</key>
				<dict>
					<key>Color</key>
					<dict>
						<key>b</key>
						<string>0</string>
						<key>g</key>
						<string>0</string>
						<key>r</key>
						<string>0</string>
					</dict>
				</dict>
				<key>shadow</key>
				<dict>
					<key>Draws</key>
					<string>NO</string>
				</dict>
				<key>stroke</key>
				<dict>
					<key>Width</key>
					<real>0.5</real>
				</dict>
			</dict>
		</dict>
		<dict>
			<key>Bounds</key>
			<string>{{553.001, 172.693}, {17.5259, 6.40639}}</string>
			<key>Class</key>
			<string>ShapedGraphic</string>
			<key>FontInfo</key>
			<dict>
				<key>Font</key>
				<string>Helvetica</string>
				<key>Size</key>
				<real>3.8000001907348633</real>
			</dict>
			<key>ID</key>
			<integer>5344</integer>
			<key>Layer</key>
			<integer>26</integer>
			<key>Shape</key>
			<string>Rectangle</string>
			<key>Style</key>
			<dict>
				<key>fill</key>
				<dict>
					<key>Draws</key>
					<string>NO</string>
				</dict>
				<key>shadow</key>
				<dict>
					<key>Draws</key>
					<string>NO</string>
				</dict>
				<key>stroke</key>
				<dict>
					<key>Draws</key>
					<string>NO</string>
					<key>Width</key>
					<real>0.5</real>
				</dict>
			</dict>
			<key>Text</key>
			<dict>
				<key>Pad</key>
				<integer>0</integer>
				<key>Text</key>
				<string>{\rtf1\ansi\ansicpg1252\cocoartf1038\cocoasubrtf360
{\fonttbl\f0\fswiss\fcharset0 Helvetica;}
{\colortbl;\red255\green255\blue255;}
\pard\tx560\tx1120\tx1680\tx2240\tx2800\tx3360\tx3920\tx4480\tx5040\tx5600\tx6160\tx6720\qc\pardirnatural

\f0\fs7\fsmilli3800 \cf0 pY1242}</string>
				<key>VerticalPad</key>
				<integer>0</integer>
			</dict>
		</dict>
		<dict>
			<key>Class</key>
			<string>LineGraphic</string>
			<key>FontInfo</key>
			<dict>
				<key>Font</key>
				<string>Helvetica</string>
				<key>Size</key>
				<real>4</real>
			</dict>
			<key>ID</key>
			<integer>5343</integer>
			<key>Layer</key>
			<integer>26</integer>
			<key>Points</key>
			<array>
				<string>{561.866, 102.317}</string>
				<string>{561.866, 172}</string>
			</array>
			<key>Style</key>
			<dict>
				<key>stroke</key>
				<dict>
					<key>HeadArrow</key>
					<string>0</string>
					<key>TailArrow</key>
					<string>Box</string>
					<key>Width</key>
					<real>0.5</real>
				</dict>
			</dict>
		</dict>
		<dict>
			<key>Class</key>
			<string>LineGraphic</string>
			<key>ID</key>
			<integer>5341</integer>
			<key>Layer</key>
			<integer>26</integer>
			<key>Points</key>
			<array>
				<string>{531.382, 127.441}</string>
				<string>{543.006, 127.441}</string>
			</array>
			<key>Style</key>
			<dict>
				<key>stroke</key>
				<dict>
					<key>HeadArrow</key>
					<string>Ball</string>
					<key>TailArrow</key>
					<string>0</string>
					<key>Width</key>
					<real>0.5</real>
				</dict>
			</dict>
		</dict>
		<dict>
			<key>Class</key>
			<string>LineGraphic</string>
			<key>ID</key>
			<integer>5340</integer>
			<key>Layer</key>
			<integer>26</integer>
			<key>Points</key>
			<array>
				<string>{530.053, 147.551}</string>
				<string>{544.5, 147.551}</string>
			</array>
			<key>Style</key>
			<dict>
				<key>stroke</key>
				<dict>
					<key>HeadArrow</key>
					<string>StickArrow</string>
					<key>TailArrow</key>
					<string>0</string>
					<key>Width</key>
					<real>0.5</real>
				</dict>
			</dict>
		</dict>
		<dict>
			<key>Bounds</key>
			<string>{{543.96, 146.35}, {1.87212, 2.06458}}</string>
			<key>Class</key>
			<string>ShapedGraphic</string>
			<key>FontInfo</key>
			<dict>
				<key>Font</key>
				<string>Helvetica</string>
				<key>Size</key>
				<real>4</real>
			</dict>
			<key>ID</key>
			<integer>5338</integer>
			<key>Layer</key>
			<integer>26</integer>
			<key>Line</key>
			<dict>
				<key>ID</key>
				<integer>5336</integer>
				<key>Position</key>
				<real>0.64211946725845337</real>
				<key>RotationType</key>
				<integer>0</integer>
			</dict>
			<key>Shape</key>
			<string>Circle</string>
			<key>Style</key>
			<dict>
				<key>fill</key>
				<dict>
					<key>Color</key>
					<dict>
						<key>b</key>
						<string>0</string>
						<key>g</key>
						<string>0</string>
						<key>r</key>
						<string>0</string>
					</dict>
				</dict>
				<key>shadow</key>
				<dict>
					<key>Draws</key>
					<string>NO</string>
				</dict>
				<key>stroke</key>
				<dict>
					<key>Width</key>
					<real>0.5</real>
				</dict>
			</dict>
		</dict>
		<dict>
			<key>Bounds</key>
			<string>{{536.584, 172.693}, {17.5259, 6.40639}}</string>
			<key>Class</key>
			<string>ShapedGraphic</string>
			<key>FontInfo</key>
			<dict>
				<key>Font</key>
				<string>Helvetica</string>
				<key>Size</key>
				<real>3.8000001907348633</real>
			</dict>
			<key>ID</key>
			<integer>5337</integer>
			<key>Layer</key>
			<integer>26</integer>
			<key>Shape</key>
			<string>Rectangle</string>
			<key>Style</key>
			<dict>
				<key>fill</key>
				<dict>
					<key>Draws</key>
					<string>NO</string>
				</dict>
				<key>shadow</key>
				<dict>
					<key>Draws</key>
					<string>NO</string>
				</dict>
				<key>stroke</key>
				<dict>
					<key>Draws</key>
					<string>NO</string>
					<key>Width</key>
					<real>0.5</real>
				</dict>
			</dict>
			<key>Text</key>
			<dict>
				<key>Pad</key>
				<integer>0</integer>
				<key>Text</key>
				<string>{\rtf1\ansi\ansicpg1252\cocoartf1038\cocoasubrtf360
{\fonttbl\f0\fswiss\fcharset0 Helvetica;}
{\colortbl;\red255\green255\blue255;}
\pard\tx560\tx1120\tx1680\tx2240\tx2800\tx3360\tx3920\tx4480\tx5040\tx5600\tx6160\tx6720\qc\pardirnatural

\f0\fs7\fsmilli3800 \cf0 pY1188}</string>
				<key>VerticalPad</key>
				<integer>0</integer>
			</dict>
		</dict>
		<dict>
			<key>Class</key>
			<string>LineGraphic</string>
			<key>FontInfo</key>
			<dict>
				<key>Font</key>
				<string>Helvetica</string>
				<key>Size</key>
				<real>4</real>
			</dict>
			<key>ID</key>
			<integer>5336</integer>
			<key>Layer</key>
			<integer>26</integer>
			<key>Points</key>
			<array>
				<string>{544.896, 102.317}</string>
				<string>{544.896, 172.5}</string>
			</array>
			<key>Style</key>
			<dict>
				<key>stroke</key>
				<dict>
					<key>HeadArrow</key>
					<string>0</string>
					<key>TailArrow</key>
					<string>Box</string>
					<key>Width</key>
					<real>0.5</real>
				</dict>
			</dict>
		</dict>
		<dict>
			<key>Bounds</key>
			<string>{{495.413, 74.5865}, {33.2203, 30.7486}}</string>
			<key>Class</key>
			<string>ShapedGraphic</string>
			<key>FontInfo</key>
			<dict>
				<key>Font</key>
				<string>Helvetica</string>
				<key>Size</key>
				<real>6</real>
			</dict>
			<key>ID</key>
			<integer>5331</integer>
			<key>Layer</key>
			<integer>26</integer>
			<key>Shape</key>
			<string>RoundRect</string>
			<key>Style</key>
			<dict>
				<key>shadow</key>
				<dict>
					<key>Draws</key>
					<string>NO</string>
				</dict>
				<key>stroke</key>
				<dict>
					<key>Width</key>
					<real>0.5</real>
				</dict>
			</dict>
			<key>Text</key>
			<dict>
				<key>Text</key>
				<string>{\rtf1\ansi\ansicpg1252\cocoartf1038\cocoasubrtf360
{\fonttbl\f0\fswiss\fcharset0 Helvetica;}
{\colortbl;\red255\green255\blue255;}
\pard\tx560\tx1120\tx1680\tx2240\tx2800\tx3360\tx3920\tx4480\tx5040\tx5600\tx6160\tx6720\qc\pardirnatural

\f0\fs10 \cf0 Y kinase}</string>
				<key>VerticalPad</key>
				<integer>0</integer>
			</dict>
		</dict>
		<dict>
			<key>Bounds</key>
			<string>{{456.436, 108.473}, {23.4484, 6.12907}}</string>
			<key>Class</key>
			<string>ShapedGraphic</string>
			<key>FontInfo</key>
			<dict>
				<key>Font</key>
				<string>Helvetica</string>
				<key>Size</key>
				<real>5</real>
			</dict>
			<key>ID</key>
			<integer>5329</integer>
			<key>Layer</key>
			<integer>26</integer>
			<key>Shape</key>
			<string>Rectangle</string>
			<key>Style</key>
			<dict>
				<key>shadow</key>
				<dict>
					<key>Draws</key>
					<string>NO</string>
				</dict>
				<key>stroke</key>
				<dict>
					<key>Width</key>
					<real>0.5</real>
				</dict>
			</dict>
			<key>Text</key>
			<dict>
				<key>Text</key>
				<string>{\rtf1\ansi\ansicpg1252\cocoartf1038\cocoasubrtf360
{\fonttbl\f0\fswiss\fcharset0 Helvetica;}
{\colortbl;\red255\green255\blue255;}
\pard\tx560\tx1120\tx1680\tx2240\tx2800\tx3360\tx3920\tx4480\tx5040\tx5600\tx6160\tx6720\qc\pardirnatural

\f0\fs10 \cf0 M/En}</string>
			</dict>
		</dict>
		<dict>
			<key>Bounds</key>
			<string>{{519.265, 173.075}, {17.5259, 6.40639}}</string>
			<key>Class</key>
			<string>ShapedGraphic</string>
			<key>FontInfo</key>
			<dict>
				<key>Font</key>
				<string>Helvetica</string>
				<key>Size</key>
				<real>3.8000001907348633</real>
			</dict>
			<key>ID</key>
			<integer>5328</integer>
			<key>Layer</key>
			<integer>26</integer>
			<key>Shape</key>
			<string>Rectangle</string>
			<key>Style</key>
			<dict>
				<key>fill</key>
				<dict>
					<key>Draws</key>
					<string>NO</string>
				</dict>
				<key>shadow</key>
				<dict>
					<key>Draws</key>
					<string>NO</string>
				</dict>
				<key>stroke</key>
				<dict>
					<key>Draws</key>
					<string>NO</string>
					<key>Width</key>
					<real>0.5</real>
				</dict>
			</dict>
			<key>Text</key>
			<dict>
				<key>Pad</key>
				<integer>0</integer>
				<key>Text</key>
				<string>{\rtf1\ansi\ansicpg1252\cocoartf1038\cocoasubrtf360
{\fonttbl\f0\fswiss\fcharset0 Helvetica;}
{\colortbl;\red255\green255\blue255;}
\pard\tx560\tx1120\tx1680\tx2240\tx2800\tx3360\tx3920\tx4480\tx5040\tx5600\tx6160\tx6720\qc\pardirnatural

\f0\fs7\fsmilli3800 \cf0 pY1056}</string>
				<key>VerticalPad</key>
				<integer>0</integer>
			</dict>
		</dict>
		<dict>
			<key>Bounds</key>
			<string>{{528.704, 79.6602}, {34.9287, 13.1444}}</string>
			<key>Class</key>
			<string>ShapedGraphic</string>
			<key>FontInfo</key>
			<dict>
				<key>Font</key>
				<string>Helvetica</string>
				<key>Size</key>
				<real>6</real>
			</dict>
			<key>ID</key>
			<integer>5327</integer>
			<key>Layer</key>
			<integer>26</integer>
			<key>Shape</key>
			<string>Rectangle</string>
			<key>Style</key>
			<dict>
				<key>fill</key>
				<dict>
					<key>Draws</key>
					<string>NO</string>
				</dict>
				<key>shadow</key>
				<dict>
					<key>Draws</key>
					<string>NO</string>
				</dict>
				<key>stroke</key>
				<dict>
					<key>Draws</key>
					<string>NO</string>
					<key>Width</key>
					<real>0.5</real>
				</dict>
			</dict>
			<key>Text</key>
			<dict>
				<key>Pad</key>
				<integer>0</integer>
				<key>Text</key>
				<string>{\rtf1\ansi\ansicpg1252\cocoartf1038\cocoasubrtf360
{\fonttbl\f0\fswiss\fcharset0 Helvetica;}
{\colortbl;\red255\green255\blue255;}
\pard\tx560\tx1120\tx1680\tx2240\tx2800\tx3360\tx3920\tx4480\tx5040\tx5600\tx6160\tx6720\qc\pardirnatural

\f0\b\fs16 \cf0 ErbB4}</string>
				<key>VerticalPad</key>
				<integer>0</integer>
			</dict>
		</dict>
		<dict>
			<key>Class</key>
			<string>LineGraphic</string>
			<key>FontInfo</key>
			<dict>
				<key>Font</key>
				<string>Helvetica</string>
				<key>Size</key>
				<real>4</real>
			</dict>
			<key>ID</key>
			<integer>5326</integer>
			<key>Layer</key>
			<integer>26</integer>
			<key>Points</key>
			<array>
				<string>{528.704, 102.647}</string>
				<string>{528.704, 172.5}</string>
			</array>
			<key>Style</key>
			<dict>
				<key>stroke</key>
				<dict>
					<key>HeadArrow</key>
					<string>0</string>
					<key>TailArrow</key>
					<string>Box</string>
					<key>Width</key>
					<real>0.5</real>
				</dict>
			</dict>
		</dict>
		<dict>
			<key>Bounds</key>
			<string>{{448.547, 71}, {119.459, 37.4727}}</string>
			<key>Class</key>
			<string>ShapedGraphic</string>
			<key>FontInfo</key>
			<dict>
				<key>Font</key>
				<string>Helvetica</string>
				<key>Size</key>
				<real>6</real>
			</dict>
			<key>ID</key>
			<integer>5325</integer>
			<key>Layer</key>
			<integer>26</integer>
			<key>Shape</key>
			<string>Rectangle</string>
			<key>Style</key>
			<dict>
				<key>shadow</key>
				<dict>
					<key>Draws</key>
					<string>NO</string>
				</dict>
				<key>stroke</key>
				<dict>
					<key>CornerRadius</key>
					<real>9</real>
					<key>Width</key>
					<real>0.5</real>
				</dict>
			</dict>
		</dict>
		<dict>
			<key>Bounds</key>
			<string>{{250.165, 237.626}, {33.2203, 20.6796}}</string>
			<key>Class</key>
			<string>ShapedGraphic</string>
			<key>FontInfo</key>
			<dict>
				<key>Font</key>
				<string>Helvetica</string>
				<key>Size</key>
				<real>6</real>
			</dict>
			<key>ID</key>
			<integer>2803</integer>
			<key>Layer</key>
			<integer>27</integer>
			<key>Shape</key>
			<string>RoundRect</string>
			<key>Style</key>
			<dict>
				<key>shadow</key>
				<dict>
					<key>Draws</key>
					<string>NO</string>
				</dict>
				<key>stroke</key>
				<dict>
					<key>Width</key>
					<real>0.5</real>
				</dict>
			</dict>
			<key>Text</key>
			<dict>
				<key>Text</key>
				<string>{\rtf1\ansi\ansicpg1252\cocoartf1038\cocoasubrtf360
{\fonttbl\f0\fswiss\fcharset0 Helvetica;}
{\colortbl;\red255\green255\blue255;}
\pard\tx560\tx1120\tx1680\tx2240\tx2800\tx3360\tx3920\tx4480\tx5040\tx5600\tx6160\tx6720\qc\pardirnatural

\f0\fs10 \cf0 cSH3}</string>
				<key>VerticalPad</key>
				<integer>0</integer>
			</dict>
		</dict>
		<dict>
			<key>Bounds</key>
			<string>{{214.918, 237.304}, {33.2203, 20.6796}}</string>
			<key>Class</key>
			<string>ShapedGraphic</string>
			<key>FontInfo</key>
			<dict>
				<key>Font</key>
				<string>Helvetica</string>
				<key>Size</key>
				<real>6</real>
			</dict>
			<key>ID</key>
			<integer>2802</integer>
			<key>Layer</key>
			<integer>27</integer>
			<key>Shape</key>
			<string>RoundRect</string>
			<key>Style</key>
			<dict>
				<key>shadow</key>
				<dict>
					<key>Draws</key>
					<string>NO</string>
				</dict>
				<key>stroke</key>
				<dict>
					<key>Width</key>
					<real>0.5</real>
				</dict>
			</dict>
			<key>Text</key>
			<dict>
				<key>Text</key>
				<string>{\rtf1\ansi\ansicpg1252\cocoartf1038\cocoasubrtf360
{\fonttbl\f0\fswiss\fcharset0 Helvetica;}
{\colortbl;\red255\green255\blue255;}
\pard\tx560\tx1120\tx1680\tx2240\tx2800\tx3360\tx3920\tx4480\tx5040\tx5600\tx6160\tx6720\qc\pardirnatural

\f0\fs10 \cf0 SH2}</string>
				<key>VerticalPad</key>
				<integer>0</integer>
			</dict>
		</dict>
		<dict>
			<key>Bounds</key>
			<string>{{179.671, 237.626}, {33.2203, 20.6796}}</string>
			<key>Class</key>
			<string>ShapedGraphic</string>
			<key>FontInfo</key>
			<dict>
				<key>Font</key>
				<string>Helvetica</string>
				<key>Size</key>
				<real>6</real>
			</dict>
			<key>ID</key>
			<integer>2801</integer>
			<key>Layer</key>
			<integer>27</integer>
			<key>Shape</key>
			<string>RoundRect</string>
			<key>Style</key>
			<dict>
				<key>shadow</key>
				<dict>
					<key>Draws</key>
					<string>NO</string>
				</dict>
				<key>stroke</key>
				<dict>
					<key>Width</key>
					<real>0.5</real>
				</dict>
			</dict>
			<key>Text</key>
			<dict>
				<key>Text</key>
				<string>{\rtf1\ansi\ansicpg1252\cocoartf1038\cocoasubrtf360
{\fonttbl\f0\fswiss\fcharset0 Helvetica;}
{\colortbl;\red255\green255\blue255;}
\pard\tx560\tx1120\tx1680\tx2240\tx2800\tx3360\tx3920\tx4480\tx5040\tx5600\tx6160\tx6720\qc\pardirnatural

\f0\fs10 \cf0 nSH3}</string>
				<key>VerticalPad</key>
				<integer>0</integer>
			</dict>
		</dict>
		<dict>
			<key>Bounds</key>
			<string>{{181.957, 261.916}, {11.28, 6.2156}}</string>
			<key>Class</key>
			<string>ShapedGraphic</string>
			<key>FontInfo</key>
			<dict>
				<key>Font</key>
				<string>Helvetica</string>
				<key>Size</key>
				<real>5</real>
			</dict>
			<key>ID</key>
			<integer>1887</integer>
			<key>Layer</key>
			<integer>27</integer>
			<key>Shape</key>
			<string>Rectangle</string>
			<key>Style</key>
			<dict>
				<key>shadow</key>
				<dict>
					<key>Draws</key>
					<string>NO</string>
				</dict>
				<key>stroke</key>
				<dict>
					<key>Width</key>
					<real>0.5</real>
				</dict>
			</dict>
			<key>Text</key>
			<dict>
				<key>Text</key>
				<string>{\rtf1\ansi\ansicpg1252\cocoartf1038\cocoasubrtf360
{\fonttbl\f0\fswiss\fcharset0 Helvetica;}
{\colortbl;\red255\green255\blue255;}
\pard\tx560\tx1120\tx1680\tx2240\tx2800\tx3360\tx3920\tx4480\tx5040\tx5600\tx6160\tx6720\qc\pardirnatural

\f0\fs8 \cf0 C}</string>
			</dict>
		</dict>
		<dict>
			<key>Bounds</key>
			<string>{{181.376, 222.136}, {56.8948, 13.8747}}</string>
			<key>Class</key>
			<string>ShapedGraphic</string>
			<key>FontInfo</key>
			<dict>
				<key>Font</key>
				<string>Helvetica-Bold</string>
				<key>Size</key>
				<real>7</real>
			</dict>
			<key>ID</key>
			<integer>52</integer>
			<key>Layer</key>
			<integer>27</integer>
			<key>Shape</key>
			<string>Rectangle</string>
			<key>Style</key>
			<dict>
				<key>fill</key>
				<dict>
					<key>Draws</key>
					<string>NO</string>
				</dict>
				<key>shadow</key>
				<dict>
					<key>Draws</key>
					<string>NO</string>
				</dict>
				<key>stroke</key>
				<dict>
					<key>Draws</key>
					<string>NO</string>
					<key>Width</key>
					<real>0.5</real>
				</dict>
			</dict>
			<key>Text</key>
			<dict>
				<key>Pad</key>
				<integer>0</integer>
				<key>Text</key>
				<string>{\rtf1\ansi\ansicpg1252\cocoartf1038\cocoasubrtf360
{\fonttbl\f0\fswiss\fcharset0 Helvetica;}
{\colortbl;\red255\green255\blue255;}
\pard\tx560\tx1120\tx1680\tx2240\tx2800\tx3360\tx3920\tx4480\tx5040\tx5600\tx6160\tx6720\qc\pardirnatural

\f0\b\fs16 \cf0 Grb2}</string>
				<key>VerticalPad</key>
				<integer>0</integer>
			</dict>
		</dict>
		<dict>
			<key>Bounds</key>
			<string>{{175.681, 220.813}, {111.25, 41.103}}</string>
			<key>Class</key>
			<string>ShapedGraphic</string>
			<key>FontInfo</key>
			<dict>
				<key>Font</key>
				<string>Helvetica</string>
				<key>Size</key>
				<real>8</real>
			</dict>
			<key>ID</key>
			<integer>200</integer>
			<key>Layer</key>
			<integer>27</integer>
			<key>Shape</key>
			<string>Rectangle</string>
			<key>Style</key>
			<dict>
				<key>shadow</key>
				<dict>
					<key>Draws</key>
					<string>NO</string>
				</dict>
				<key>stroke</key>
				<dict>
					<key>CornerRadius</key>
					<real>9</real>
					<key>Width</key>
					<real>0.5</real>
				</dict>
			</dict>
		</dict>
		<dict>
			<key>Bounds</key>
			<string>{{430.47, 236.495}, {36.2612, 21.0018}}</string>
			<key>Class</key>
			<string>ShapedGraphic</string>
			<key>FontInfo</key>
			<dict>
				<key>Font</key>
				<string>Helvetica</string>
				<key>Size</key>
				<real>6</real>
			</dict>
			<key>ID</key>
			<integer>4336</integer>
			<key>Layer</key>
			<integer>28</integer>
			<key>Shape</key>
			<string>RoundRect</string>
			<key>Style</key>
			<dict>
				<key>shadow</key>
				<dict>
					<key>Draws</key>
					<string>NO</string>
				</dict>
				<key>stroke</key>
				<dict>
					<key>Width</key>
					<real>0.5</real>
				</dict>
			</dict>
			<key>Text</key>
			<dict>
				<key>Text</key>
				<string>{\rtf1\ansi\ansicpg1252\cocoartf1038\cocoasubrtf360
{\fonttbl\f0\fswiss\fcharset0 Helvetica;}
{\colortbl;\red255\green255\blue255;}
\pard\tx560\tx1120\tx1680\tx2240\tx2800\tx3360\tx3920\tx4480\tx5040\tx5600\tx6160\tx6720\qc\pardirnatural

\f0\fs10 \cf0 PTB}</string>
				<key>VerticalPad</key>
				<integer>0</integer>
			</dict>
		</dict>
		<dict>
			<key>Bounds</key>
			<string>{{473.295, 272.006}, {1.87212, 2.06458}}</string>
			<key>Class</key>
			<string>ShapedGraphic</string>
			<key>FontInfo</key>
			<dict>
				<key>Font</key>
				<string>Helvetica</string>
				<key>Size</key>
				<real>5</real>
			</dict>
			<key>ID</key>
			<integer>2804</integer>
			<key>Layer</key>
			<integer>28</integer>
			<key>Line</key>
			<dict>
				<key>ID</key>
				<integer>1662</integer>
				<key>Position</key>
				<real>0.70997577905654907</real>
				<key>RotationType</key>
				<integer>0</integer>
			</dict>
			<key>Shape</key>
			<string>Circle</string>
			<key>Style</key>
			<dict>
				<key>fill</key>
				<dict>
					<key>Color</key>
					<dict>
						<key>b</key>
						<string>0</string>
						<key>g</key>
						<string>0</string>
						<key>r</key>
						<string>0</string>
					</dict>
				</dict>
				<key>shadow</key>
				<dict>
					<key>Draws</key>
					<string>NO</string>
				</dict>
				<key>stroke</key>
				<dict>
					<key>Width</key>
					<real>0.5</real>
				</dict>
			</dict>
		</dict>
		<dict>
			<key>Bounds</key>
			<string>{{428.902, 259.858}, {11.28, 6.12907}}</string>
			<key>Class</key>
			<string>ShapedGraphic</string>
			<key>FontInfo</key>
			<dict>
				<key>Font</key>
				<string>Helvetica</string>
				<key>Size</key>
				<real>5</real>
			</dict>
			<key>ID</key>
			<integer>1886</integer>
			<key>Layer</key>
			<integer>28</integer>
			<key>Shape</key>
			<string>Rectangle</string>
			<key>Style</key>
			<dict>
				<key>shadow</key>
				<dict>
					<key>Draws</key>
					<string>NO</string>
				</dict>
				<key>stroke</key>
				<dict>
					<key>Width</key>
					<real>0.5</real>
				</dict>
			</dict>
			<key>Text</key>
			<dict>
				<key>Text</key>
				<string>{\rtf1\ansi\ansicpg1252\cocoartf1038\cocoasubrtf360
{\fonttbl\f0\fswiss\fcharset0 Helvetica;}
{\colortbl;\red255\green255\blue255;}
\pard\tx560\tx1120\tx1680\tx2240\tx2800\tx3360\tx3920\tx4480\tx5040\tx5600\tx6160\tx6720\qc\pardirnatural

\f0\fs8 \cf0 C}</string>
			</dict>
		</dict>
		<dict>
			<key>Class</key>
			<string>LineGraphic</string>
			<key>FontInfo</key>
			<dict>
				<key>Font</key>
				<string>Helvetica</string>
				<key>Size</key>
				<real>5</real>
			</dict>
			<key>ID</key>
			<integer>1662</integer>
			<key>Layer</key>
			<integer>28</integer>
			<key>Points</key>
			<array>
				<string>{474.231, 253.144}</string>
				<string>{474.231, 281.165}</string>
			</array>
			<key>Style</key>
			<dict>
				<key>stroke</key>
				<dict>
					<key>HeadArrow</key>
					<string>0</string>
					<key>TailArrow</key>
					<string>Box</string>
					<key>Width</key>
					<real>0.5</real>
				</dict>
			</dict>
		</dict>
		<dict>
			<key>Bounds</key>
			<string>{{465.344, 280.628}, {19.2373, 6.00777}}</string>
			<key>Class</key>
			<string>ShapedGraphic</string>
			<key>FontInfo</key>
			<dict>
				<key>Font</key>
				<string>Helvetica</string>
				<key>Size</key>
				<real>4.8000001907348633</real>
			</dict>
			<key>ID</key>
			<integer>1658</integer>
			<key>Layer</key>
			<integer>28</integer>
			<key>Shape</key>
			<string>Rectangle</string>
			<key>Style</key>
			<dict>
				<key>fill</key>
				<dict>
					<key>Draws</key>
					<string>NO</string>
				</dict>
				<key>shadow</key>
				<dict>
					<key>Draws</key>
					<string>NO</string>
				</dict>
				<key>stroke</key>
				<dict>
					<key>Draws</key>
					<string>NO</string>
					<key>Width</key>
					<real>0.5</real>
				</dict>
			</dict>
			<key>Text</key>
			<dict>
				<key>Pad</key>
				<integer>0</integer>
				<key>Text</key>
				<string>{\rtf1\ansi\ansicpg1252\cocoartf1038\cocoasubrtf360
{\fonttbl\f0\fswiss\fcharset0 Helvetica;}
{\colortbl;\red255\green255\blue255;}
\pard\tx560\tx1120\tx1680\tx2240\tx2800\tx3360\tx3920\tx4480\tx5040\tx5600\tx6160\tx6720\qc\pardirnatural

\f0\fs9\fsmilli4800 \cf0 pY317}</string>
				<key>VerticalPad</key>
				<integer>0</integer>
			</dict>
		</dict>
		<dict>
			<key>Bounds</key>
			<string>{{430.697, 222.396}, {41.5715, 13.1444}}</string>
			<key>Class</key>
			<string>ShapedGraphic</string>
			<key>FontInfo</key>
			<dict>
				<key>Font</key>
				<string>Helvetica</string>
				<key>Size</key>
				<real>8</real>
			</dict>
			<key>ID</key>
			<integer>56</integer>
			<key>Layer</key>
			<integer>28</integer>
			<key>Shape</key>
			<string>Rectangle</string>
			<key>Style</key>
			<dict>
				<key>fill</key>
				<dict>
					<key>Draws</key>
					<string>NO</string>
				</dict>
				<key>shadow</key>
				<dict>
					<key>Draws</key>
					<string>NO</string>
				</dict>
				<key>stroke</key>
				<dict>
					<key>Draws</key>
					<string>NO</string>
					<key>Width</key>
					<real>0.5</real>
				</dict>
			</dict>
			<key>Text</key>
			<dict>
				<key>Pad</key>
				<integer>0</integer>
				<key>Text</key>
				<string>{\rtf1\ansi\ansicpg1252\cocoartf1038\cocoasubrtf360
{\fonttbl\f0\fswiss\fcharset0 Helvetica;}
{\colortbl;\red255\green255\blue255;}
\pard\tx560\tx1120\tx1680\tx2240\tx2800\tx3360\tx3920\tx4480\tx5040\tx5600\tx6160\tx6720\qc\pardirnatural

\f0\b\fs16 \cf0 p52 Shc1}</string>
				<key>VerticalPad</key>
				<integer>0</integer>
			</dict>
		</dict>
		<dict>
			<key>Bounds</key>
			<string>{{422.5, 220.13}, {62.0811, 39.956}}</string>
			<key>Class</key>
			<string>ShapedGraphic</string>
			<key>FontInfo</key>
			<dict>
				<key>Font</key>
				<string>Helvetica</string>
				<key>Size</key>
				<real>8</real>
			</dict>
			<key>ID</key>
			<integer>53</integer>
			<key>Layer</key>
			<integer>28</integer>
			<key>Shape</key>
			<string>Rectangle</string>
			<key>Style</key>
			<dict>
				<key>shadow</key>
				<dict>
					<key>Draws</key>
					<string>NO</string>
				</dict>
				<key>stroke</key>
				<dict>
					<key>CornerRadius</key>
					<real>9</real>
					<key>Width</key>
					<real>0.5</real>
				</dict>
			</dict>
		</dict>
		<dict>
			<key>Bounds</key>
			<string>{{112.635, 238.884}, {33.2203, 21.0018}}</string>
			<key>Class</key>
			<string>ShapedGraphic</string>
			<key>FontInfo</key>
			<dict>
				<key>Font</key>
				<string>Helvetica</string>
				<key>Size</key>
				<real>6</real>
			</dict>
			<key>ID</key>
			<integer>2800</integer>
			<key>Layer</key>
			<integer>29</integer>
			<key>Shape</key>
			<string>RoundRect</string>
			<key>Style</key>
			<dict>
				<key>shadow</key>
				<dict>
					<key>Draws</key>
					<string>NO</string>
				</dict>
				<key>stroke</key>
				<dict>
					<key>Width</key>
					<real>0.5</real>
				</dict>
			</dict>
			<key>Text</key>
			<dict>
				<key>Text</key>
				<string>{\rtf1\ansi\ansicpg1252\cocoartf1038\cocoasubrtf360
{\fonttbl\f0\fswiss\fcharset0 Helvetica;}
{\colortbl;\red255\green255\blue255;}
\pard\tx560\tx1120\tx1680\tx2240\tx2800\tx3360\tx3920\tx4480\tx5040\tx5600\tx6160\tx6720\qc\pardirnatural

\f0\fs10 \cf0 GAP}</string>
				<key>VerticalPad</key>
				<integer>0</integer>
			</dict>
		</dict>
		<dict>
			<key>Bounds</key>
			<string>{{80.998, 262.797}, {11.28, 6.1554}}</string>
			<key>Class</key>
			<string>ShapedGraphic</string>
			<key>FontInfo</key>
			<dict>
				<key>Font</key>
				<string>Helvetica</string>
				<key>Size</key>
				<real>5</real>
			</dict>
			<key>ID</key>
			<integer>1883</integer>
			<key>Layer</key>
			<integer>29</integer>
			<key>Shape</key>
			<string>Rectangle</string>
			<key>Style</key>
			<dict>
				<key>shadow</key>
				<dict>
					<key>Draws</key>
					<string>NO</string>
				</dict>
				<key>stroke</key>
				<dict>
					<key>Width</key>
					<real>0.5</real>
				</dict>
			</dict>
			<key>Text</key>
			<dict>
				<key>Text</key>
				<string>{\rtf1\ansi\ansicpg1252\cocoartf1038\cocoasubrtf360
{\fonttbl\f0\fswiss\fcharset0 Helvetica;}
{\colortbl;\red255\green255\blue255;}
\pard\tx560\tx1120\tx1680\tx2240\tx2800\tx3360\tx3920\tx4480\tx5040\tx5600\tx6160\tx6720\qc\pardirnatural

\f0\fs8 \cf0 C}</string>
			</dict>
		</dict>
		<dict>
			<key>Bounds</key>
			<string>{{80.998, 239.303}, {29.28, 21.0018}}</string>
			<key>Class</key>
			<string>ShapedGraphic</string>
			<key>FontInfo</key>
			<dict>
				<key>Font</key>
				<string>Helvetica</string>
				<key>Size</key>
				<real>6</real>
			</dict>
			<key>ID</key>
			<integer>2798</integer>
			<key>Layer</key>
			<integer>29</integer>
			<key>Shape</key>
			<string>RoundRect</string>
			<key>Style</key>
			<dict>
				<key>shadow</key>
				<dict>
					<key>Draws</key>
					<string>NO</string>
				</dict>
				<key>stroke</key>
				<dict>
					<key>Width</key>
					<real>0.5</real>
				</dict>
			</dict>
			<key>Text</key>
			<dict>
				<key>Text</key>
				<string>{\rtf1\ansi\ansicpg1252\cocoartf1038\cocoasubrtf360
{\fonttbl\f0\fswiss\fcharset0 Helvetica;}
{\colortbl;\red255\green255\blue255;}
\pard\tx560\tx1120\tx1680\tx2240\tx2800\tx3360\tx3920\tx4480\tx5040\tx5600\tx6160\tx6720\qc\pardirnatural

\f0\fs10 \cf0 nSH2}</string>
				<key>VerticalPad</key>
				<integer>0</integer>
			</dict>
		</dict>
		<dict>
			<key>Bounds</key>
			<string>{{84.5357, 224.161}, {55.0943, 10}}</string>
			<key>Class</key>
			<string>ShapedGraphic</string>
			<key>FitText</key>
			<string>Vertical</string>
			<key>Flow</key>
			<string>Resize</string>
			<key>FontInfo</key>
			<dict>
				<key>Font</key>
				<string>Helvetica-Bold</string>
				<key>Size</key>
				<real>9</real>
			</dict>
			<key>ID</key>
			<integer>193</integer>
			<key>Layer</key>
			<integer>29</integer>
			<key>Shape</key>
			<string>Rectangle</string>
			<key>Style</key>
			<dict>
				<key>fill</key>
				<dict>
					<key>Draws</key>
					<string>NO</string>
				</dict>
				<key>shadow</key>
				<dict>
					<key>Draws</key>
					<string>NO</string>
				</dict>
				<key>stroke</key>
				<dict>
					<key>Draws</key>
					<string>NO</string>
					<key>Width</key>
					<real>0.5</real>
				</dict>
			</dict>
			<key>Text</key>
			<dict>
				<key>Pad</key>
				<integer>0</integer>
				<key>Text</key>
				<string>{\rtf1\ansi\ansicpg1252\cocoartf1038\cocoasubrtf360
{\fonttbl\f0\fswiss\fcharset0 Helvetica;}
{\colortbl;\red255\green255\blue255;}
\pard\tx560\tx1120\tx1680\tx2240\tx2800\tx3360\tx3920\tx4480\tx5040\tx5600\tx6160\tx6720\qc\pardirnatural

\f0\b\fs16 \cf0 p120 RasGAP}</string>
				<key>VerticalPad</key>
				<integer>0</integer>
			</dict>
		</dict>
		<dict>
			<key>Bounds</key>
			<string>{{72.3228, 220.13}, {76.4126, 42.6667}}</string>
			<key>Class</key>
			<string>ShapedGraphic</string>
			<key>FontInfo</key>
			<dict>
				<key>Font</key>
				<string>Helvetica</string>
				<key>Size</key>
				<real>8</real>
			</dict>
			<key>ID</key>
			<integer>1735</integer>
			<key>Layer</key>
			<integer>29</integer>
			<key>Shape</key>
			<string>Rectangle</string>
			<key>Style</key>
			<dict>
				<key>shadow</key>
				<dict>
					<key>Draws</key>
					<string>NO</string>
				</dict>
				<key>stroke</key>
				<dict>
					<key>CornerRadius</key>
					<real>9</real>
					<key>Width</key>
					<real>0.5</real>
				</dict>
			</dict>
		</dict>
		<dict>
			<key>Class</key>
			<string>LineGraphic</string>
			<key>ID</key>
			<integer>5297</integer>
			<key>Layer</key>
			<integer>30</integer>
			<key>Points</key>
			<array>
				<string>{555.998, 353.38}</string>
				<string>{555.998, 399.5}</string>
			</array>
			<key>Style</key>
			<dict>
				<key>stroke</key>
				<dict>
					<key>HeadArrow</key>
					<string>0</string>
					<key>TailArrow</key>
					<string>Box</string>
					<key>Width</key>
					<real>0.5</real>
				</dict>
			</dict>
		</dict>
		<dict>
			<key>Bounds</key>
			<string>{{547.189, 400.68}, {18.7531, 4.68432}}</string>
			<key>Class</key>
			<string>ShapedGraphic</string>
			<key>FontInfo</key>
			<dict>
				<key>Font</key>
				<string>Helvetica</string>
				<key>Size</key>
				<real>4.8000001907348633</real>
			</dict>
			<key>ID</key>
			<integer>5296</integer>
			<key>Layer</key>
			<integer>30</integer>
			<key>Shape</key>
			<string>Rectangle</string>
			<key>Style</key>
			<dict>
				<key>fill</key>
				<dict>
					<key>Draws</key>
					<string>NO</string>
				</dict>
				<key>shadow</key>
				<dict>
					<key>Draws</key>
					<string>NO</string>
				</dict>
				<key>stroke</key>
				<dict>
					<key>Draws</key>
					<string>NO</string>
					<key>Width</key>
					<real>0.5</real>
				</dict>
			</dict>
			<key>Text</key>
			<dict>
				<key>Pad</key>
				<integer>0</integer>
				<key>Text</key>
				<string>{\rtf1\ansi\ansicpg1252\cocoartf1038\cocoasubrtf360
{\fonttbl\f0\fswiss\fcharset0 Helvetica;}
{\colortbl;\red255\green255\blue255;}
\pard\tx560\tx1120\tx1680\tx2240\tx2800\tx3360\tx3920\tx4480\tx5040\tx5600\tx6160\tx6720\qc\pardirnatural

\f0\fs9\fsmilli4800 \cf0 pY659}</string>
				<key>VerticalPad</key>
				<integer>0</integer>
			</dict>
		</dict>
		<dict>
			<key>Class</key>
			<string>LineGraphic</string>
			<key>ID</key>
			<integer>5250</integer>
			<key>Layer</key>
			<integer>30</integer>
			<key>Points</key>
			<array>
				<string>{383.283, 381.417}</string>
				<string>{396.783, 381.417}</string>
			</array>
			<key>Style</key>
			<dict>
				<key>stroke</key>
				<dict>
					<key>HeadArrow</key>
					<string>0</string>
					<key>TailArrow</key>
					<string>Ball</string>
					<key>Width</key>
					<real>0.5</real>
				</dict>
			</dict>
		</dict>
		<dict>
			<key>Class</key>
			<string>LineGraphic</string>
			<key>ID</key>
			<integer>5248</integer>
			<key>Layer</key>
			<integer>30</integer>
			<key>Points</key>
			<array>
				<string>{381.603, 354.082}</string>
				<string>{381.603, 399.504}</string>
			</array>
			<key>Style</key>
			<dict>
				<key>stroke</key>
				<dict>
					<key>HeadArrow</key>
					<string>0</string>
					<key>TailArrow</key>
					<string>Box</string>
					<key>Width</key>
					<real>0.5</real>
				</dict>
			</dict>
		</dict>
		<dict>
			<key>Bounds</key>
			<string>{{374.201, 400.68}, {15.8046, 4.68432}}</string>
			<key>Class</key>
			<string>ShapedGraphic</string>
			<key>FontInfo</key>
			<dict>
				<key>Font</key>
				<string>Helvetica</string>
				<key>Size</key>
				<real>4.8000001907348633</real>
			</dict>
			<key>ID</key>
			<integer>5247</integer>
			<key>Layer</key>
			<integer>30</integer>
			<key>Shape</key>
			<string>Rectangle</string>
			<key>Style</key>
			<dict>
				<key>fill</key>
				<dict>
					<key>Draws</key>
					<string>NO</string>
				</dict>
				<key>shadow</key>
				<dict>
					<key>Draws</key>
					<string>NO</string>
				</dict>
				<key>stroke</key>
				<dict>
					<key>Draws</key>
					<string>NO</string>
					<key>Width</key>
					<real>0.5</real>
				</dict>
			</dict>
			<key>Text</key>
			<dict>
				<key>Pad</key>
				<integer>0</integer>
				<key>Text</key>
				<string>{\rtf1\ansi\ansicpg1252\cocoartf1038\cocoasubrtf360
{\fonttbl\f0\fswiss\fcharset0 Helvetica;}
{\colortbl;\red255\green255\blue255;}
\pard\tx560\tx1120\tx1680\tx2240\tx2800\tx3360\tx3920\tx4480\tx5040\tx5600\tx6160\tx6720\qc\pardirnatural

\f0\fs9\fsmilli4800 \cf0 pS381}</string>
				<key>VerticalPad</key>
				<integer>0</integer>
			</dict>
		</dict>
		<dict>
			<key>Class</key>
			<string>LineGraphic</string>
			<key>ID</key>
			<integer>5236</integer>
			<key>Layer</key>
			<integer>30</integer>
			<key>Points</key>
			<array>
				<string>{539.288, 353.695}</string>
				<string>{539.288, 399.08}</string>
			</array>
			<key>Style</key>
			<dict>
				<key>stroke</key>
				<dict>
					<key>HeadArrow</key>
					<string>0</string>
					<key>TailArrow</key>
					<string>Box</string>
					<key>Width</key>
					<real>0.5</real>
				</dict>
			</dict>
		</dict>
		<dict>
			<key>Bounds</key>
			<string>{{512.072, 400.68}, {18.7531, 4.68432}}</string>
			<key>Class</key>
			<string>ShapedGraphic</string>
			<key>FontInfo</key>
			<dict>
				<key>Font</key>
				<string>Helvetica</string>
				<key>Size</key>
				<real>4.8000001907348633</real>
			</dict>
			<key>ID</key>
			<integer>5235</integer>
			<key>Layer</key>
			<integer>30</integer>
			<key>Shape</key>
			<string>Rectangle</string>
			<key>Style</key>
			<dict>
				<key>fill</key>
				<dict>
					<key>Draws</key>
					<string>NO</string>
				</dict>
				<key>shadow</key>
				<dict>
					<key>Draws</key>
					<string>NO</string>
				</dict>
				<key>stroke</key>
				<dict>
					<key>Draws</key>
					<string>NO</string>
					<key>Width</key>
					<real>0.5</real>
				</dict>
			</dict>
			<key>Text</key>
			<dict>
				<key>Pad</key>
				<integer>0</integer>
				<key>Text</key>
				<string>{\rtf1\ansi\ansicpg1252\cocoartf1038\cocoasubrtf360
{\fonttbl\f0\fswiss\fcharset0 Helvetica;}
{\colortbl;\red255\green255\blue255;}
\pard\tx560\tx1120\tx1680\tx2240\tx2800\tx3360\tx3920\tx4480\tx5040\tx5600\tx6160\tx6720\qc\pardirnatural

\f0\fs9\fsmilli4800 \cf0 pS597}</string>
				<key>VerticalPad</key>
				<integer>0</integer>
			</dict>
		</dict>
		<dict>
			<key>Bounds</key>
			<string>{{538.352, 392.599}, {1.87212, 2.06458}}</string>
			<key>Class</key>
			<string>ShapedGraphic</string>
			<key>FontInfo</key>
			<dict>
				<key>Font</key>
				<string>Helvetica</string>
				<key>Size</key>
				<real>4</real>
			</dict>
			<key>ID</key>
			<integer>5234</integer>
			<key>Layer</key>
			<integer>30</integer>
			<key>Line</key>
			<dict>
				<key>ID</key>
				<integer>5236</integer>
				<key>Position</key>
				<real>0.87994217872619629</real>
				<key>RotationType</key>
				<integer>0</integer>
			</dict>
			<key>Shape</key>
			<string>Circle</string>
			<key>Style</key>
			<dict>
				<key>fill</key>
				<dict>
					<key>Color</key>
					<dict>
						<key>b</key>
						<string>0</string>
						<key>g</key>
						<string>0</string>
						<key>r</key>
						<string>0</string>
					</dict>
				</dict>
				<key>shadow</key>
				<dict>
					<key>Draws</key>
					<string>NO</string>
				</dict>
				<key>stroke</key>
				<dict>
					<key>Width</key>
					<real>0.5</real>
				</dict>
			</dict>
		</dict>
		<dict>
			<key>Class</key>
			<string>LineGraphic</string>
			<key>ID</key>
			<integer>5233</integer>
			<key>Layer</key>
			<integer>30</integer>
			<key>Points</key>
			<array>
				<string>{521.448, 354.189}</string>
				<string>{521.448, 399.574}</string>
			</array>
			<key>Style</key>
			<dict>
				<key>stroke</key>
				<dict>
					<key>HeadArrow</key>
					<string>0</string>
					<key>TailArrow</key>
					<string>Box</string>
					<key>Width</key>
					<real>0.5</real>
				</dict>
			</dict>
		</dict>
		<dict>
			<key>Bounds</key>
			<string>{{530.479, 400.68}, {18.7531, 4.68432}}</string>
			<key>Class</key>
			<string>ShapedGraphic</string>
			<key>FontInfo</key>
			<dict>
				<key>Font</key>
				<string>Helvetica</string>
				<key>Size</key>
				<real>4.8000001907348633</real>
			</dict>
			<key>ID</key>
			<integer>5232</integer>
			<key>Layer</key>
			<integer>30</integer>
			<key>Shape</key>
			<string>Rectangle</string>
			<key>Style</key>
			<dict>
				<key>fill</key>
				<dict>
					<key>Draws</key>
					<string>NO</string>
				</dict>
				<key>shadow</key>
				<dict>
					<key>Draws</key>
					<string>NO</string>
				</dict>
				<key>stroke</key>
				<dict>
					<key>Draws</key>
					<string>NO</string>
					<key>Width</key>
					<real>0.5</real>
				</dict>
			</dict>
			<key>Text</key>
			<dict>
				<key>Pad</key>
				<integer>0</integer>
				<key>Text</key>
				<string>{\rtf1\ansi\ansicpg1252\cocoartf1038\cocoasubrtf360
{\fonttbl\f0\fswiss\fcharset0 Helvetica;}
{\colortbl;\red255\green255\blue255;}
\pard\tx560\tx1120\tx1680\tx2240\tx2800\tx3360\tx3920\tx4480\tx5040\tx5600\tx6160\tx6720\qc\pardirnatural

\f0\fs9\fsmilli4800 \cf0 pY627}</string>
				<key>VerticalPad</key>
				<integer>0</integer>
			</dict>
		</dict>
		<dict>
			<key>Bounds</key>
			<string>{{455.116, 336.326}, {35.6633, 22.4736}}</string>
			<key>Class</key>
			<string>ShapedGraphic</string>
			<key>FontInfo</key>
			<dict>
				<key>Font</key>
				<string>Helvetica</string>
				<key>Size</key>
				<real>6</real>
			</dict>
			<key>ID</key>
			<integer>5228</integer>
			<key>Layer</key>
			<integer>30</integer>
			<key>Shape</key>
			<string>RoundRect</string>
			<key>Style</key>
			<dict>
				<key>shadow</key>
				<dict>
					<key>Draws</key>
					<string>NO</string>
				</dict>
				<key>stroke</key>
				<dict>
					<key>Width</key>
					<real>0.5</real>
				</dict>
			</dict>
			<key>Text</key>
			<dict>
				<key>Text</key>
				<string>{\rtf1\ansi\ansicpg1252\cocoartf1038\cocoasubrtf360
{\fonttbl\f0\fswiss\fcharset0 Helvetica;}
{\colortbl;\red255\green255\blue255;}
\pard\tx560\tx1120\tx1680\tx2240\tx2800\tx3360\tx3920\tx4480\tx5040\tx5600\tx6160\tx6720\qc\pardirnatural

\f0\fs10 \cf0 PRS (PxxxR)}</string>
				<key>VerticalPad</key>
				<integer>0</integer>
			</dict>
		</dict>
		<dict>
			<key>Bounds</key>
			<string>{{345.733, 336.326}, {33, 22.4736}}</string>
			<key>Class</key>
			<string>ShapedGraphic</string>
			<key>FontInfo</key>
			<dict>
				<key>Font</key>
				<string>Helvetica</string>
				<key>Size</key>
				<real>6</real>
			</dict>
			<key>ID</key>
			<integer>5227</integer>
			<key>Layer</key>
			<integer>30</integer>
			<key>Shape</key>
			<string>RoundRect</string>
			<key>Style</key>
			<dict>
				<key>shadow</key>
				<dict>
					<key>Draws</key>
					<string>NO</string>
				</dict>
				<key>stroke</key>
				<dict>
					<key>Width</key>
					<real>0.5</real>
				</dict>
			</dict>
			<key>Text</key>
			<dict>
				<key>Text</key>
				<string>{\rtf1\ansi\ansicpg1252\cocoartf1038\cocoasubrtf360
{\fonttbl\f0\fswiss\fcharset0 Helvetica;}
{\colortbl;\red255\green255\blue255;}
\pard\tx560\tx1120\tx1680\tx2240\tx2800\tx3360\tx3920\tx4480\tx5040\tx5600\tx6160\tx6720\qc\pardirnatural

\f0\fs10 \cf0 PRS (PxxP)}</string>
				<key>VerticalPad</key>
				<integer>0</integer>
			</dict>
		</dict>
		<dict>
			<key>Bounds</key>
			<string>{{397.83, 392.341}, {1.87212, 2.06458}}</string>
			<key>Class</key>
			<string>ShapedGraphic</string>
			<key>FontInfo</key>
			<dict>
				<key>Font</key>
				<string>Helvetica</string>
				<key>Size</key>
				<real>4</real>
			</dict>
			<key>ID</key>
			<integer>5223</integer>
			<key>Layer</key>
			<integer>30</integer>
			<key>Line</key>
			<dict>
				<key>ID</key>
				<integer>5222</integer>
				<key>Position</key>
				<real>0.87196201086044312</real>
				<key>RotationType</key>
				<integer>0</integer>
			</dict>
			<key>Shape</key>
			<string>Circle</string>
			<key>Style</key>
			<dict>
				<key>fill</key>
				<dict>
					<key>Color</key>
					<dict>
						<key>b</key>
						<string>0</string>
						<key>g</key>
						<string>0</string>
						<key>r</key>
						<string>0</string>
					</dict>
				</dict>
				<key>shadow</key>
				<dict>
					<key>Draws</key>
					<string>NO</string>
				</dict>
				<key>stroke</key>
				<dict>
					<key>Width</key>
					<real>0.5</real>
				</dict>
			</dict>
		</dict>
		<dict>
			<key>Class</key>
			<string>LineGraphic</string>
			<key>ID</key>
			<integer>5222</integer>
			<key>Layer</key>
			<integer>30</integer>
			<key>Points</key>
			<array>
				<string>{398.767, 353.767}</string>
				<string>{398.767, 399.189}</string>
			</array>
			<key>Style</key>
			<dict>
				<key>stroke</key>
				<dict>
					<key>HeadArrow</key>
					<string>0</string>
					<key>TailArrow</key>
					<string>Box</string>
					<key>Width</key>
					<real>0.5</real>
				</dict>
			</dict>
		</dict>
		<dict>
			<key>Bounds</key>
			<string>{{391.364, 400.365}, {15.8046, 4.68432}}</string>
			<key>Class</key>
			<string>ShapedGraphic</string>
			<key>FontInfo</key>
			<dict>
				<key>Font</key>
				<string>Helvetica</string>
				<key>Size</key>
				<real>4.8000001907348633</real>
			</dict>
			<key>ID</key>
			<integer>5221</integer>
			<key>Layer</key>
			<integer>30</integer>
			<key>Shape</key>
			<string>Rectangle</string>
			<key>Style</key>
			<dict>
				<key>fill</key>
				<dict>
					<key>Draws</key>
					<string>NO</string>
				</dict>
				<key>shadow</key>
				<dict>
					<key>Draws</key>
					<string>NO</string>
				</dict>
				<key>stroke</key>
				<dict>
					<key>Draws</key>
					<string>NO</string>
					<key>Width</key>
					<real>0.5</real>
				</dict>
			</dict>
			<key>Text</key>
			<dict>
				<key>Pad</key>
				<integer>0</integer>
				<key>Text</key>
				<string>{\rtf1\ansi\ansicpg1252\cocoartf1038\cocoasubrtf360
{\fonttbl\f0\fswiss\fcharset0 Helvetica;}
{\colortbl;\red255\green255\blue255;}
\pard\tx560\tx1120\tx1680\tx2240\tx2800\tx3360\tx3920\tx4480\tx5040\tx5600\tx6160\tx6720\qc\pardirnatural

\f0\fs9\fsmilli4800 \cf0 pY447}</string>
				<key>VerticalPad</key>
				<integer>0</integer>
			</dict>
		</dict>
		<dict>
			<key>Class</key>
			<string>LineGraphic</string>
			<key>ID</key>
			<integer>5219</integer>
			<key>Layer</key>
			<integer>30</integer>
			<key>Points</key>
			<array>
				<string>{341.083, 353.767}</string>
				<string>{341.083, 399.189}</string>
			</array>
			<key>Style</key>
			<dict>
				<key>stroke</key>
				<dict>
					<key>HeadArrow</key>
					<string>0</string>
					<key>TailArrow</key>
					<string>Box</string>
					<key>Width</key>
					<real>0.5</real>
				</dict>
			</dict>
		</dict>
		<dict>
			<key>Bounds</key>
			<string>{{333.233, 401.744}, {16.6991, 2.55558}}</string>
			<key>Class</key>
			<string>ShapedGraphic</string>
			<key>FontInfo</key>
			<dict>
				<key>Font</key>
				<string>Helvetica</string>
				<key>Size</key>
				<real>4.8000001907348633</real>
			</dict>
			<key>ID</key>
			<integer>5218</integer>
			<key>Layer</key>
			<integer>30</integer>
			<key>Shape</key>
			<string>Rectangle</string>
			<key>Style</key>
			<dict>
				<key>fill</key>
				<dict>
					<key>Draws</key>
					<string>NO</string>
				</dict>
				<key>shadow</key>
				<dict>
					<key>Draws</key>
					<string>NO</string>
				</dict>
				<key>stroke</key>
				<dict>
					<key>Draws</key>
					<string>NO</string>
					<key>Width</key>
					<real>0.5</real>
				</dict>
			</dict>
			<key>Text</key>
			<dict>
				<key>Pad</key>
				<integer>0</integer>
				<key>Text</key>
				<string>{\rtf1\ansi\ansicpg1252\cocoartf1038\cocoasubrtf360
{\fonttbl\f0\fswiss\fcharset0 Helvetica;}
{\colortbl;\red255\green255\blue255;}
\pard\tx560\tx1120\tx1680\tx2240\tx2800\tx3360\tx3920\tx4480\tx5040\tx5600\tx6160\tx6720\qc\pardirnatural

\f0\fs9\fsmilli4800 \cf0 pT312}</string>
				<key>VerticalPad</key>
				<integer>0</integer>
			</dict>
		</dict>
		<dict>
			<key>Bounds</key>
			<string>{{309.233, 336.326}, {24, 22.4736}}</string>
			<key>Class</key>
			<string>ShapedGraphic</string>
			<key>FontInfo</key>
			<dict>
				<key>Font</key>
				<string>Helvetica</string>
				<key>Size</key>
				<real>6</real>
			</dict>
			<key>ID</key>
			<integer>5217</integer>
			<key>Layer</key>
			<integer>30</integer>
			<key>Shape</key>
			<string>RoundRect</string>
			<key>Style</key>
			<dict>
				<key>shadow</key>
				<dict>
					<key>Draws</key>
					<string>NO</string>
				</dict>
				<key>stroke</key>
				<dict>
					<key>Width</key>
					<real>0.5</real>
				</dict>
			</dict>
			<key>Text</key>
			<dict>
				<key>Text</key>
				<string>{\rtf1\ansi\ansicpg1252\cocoartf1038\cocoasubrtf360
{\fonttbl\f0\fswiss\fcharset0 Helvetica;}
{\colortbl;\red255\green255\blue255;}
\pard\tx560\tx1120\tx1680\tx2240\tx2800\tx3360\tx3920\tx4480\tx5040\tx5600\tx6160\tx6720\qc\pardirnatural

\f0\fs10 \cf0 PH}</string>
				<key>VerticalPad</key>
				<integer>0</integer>
			</dict>
		</dict>
		<dict>
			<key>Bounds</key>
			<string>{{433.1, 392.168}, {1.87212, 2.06458}}</string>
			<key>Class</key>
			<string>ShapedGraphic</string>
			<key>FontInfo</key>
			<dict>
				<key>Font</key>
				<string>Helvetica</string>
				<key>Size</key>
				<real>4</real>
			</dict>
			<key>ID</key>
			<integer>5183</integer>
			<key>Layer</key>
			<integer>30</integer>
			<key>Line</key>
			<dict>
				<key>ID</key>
				<integer>1704</integer>
				<key>Position</key>
				<real>0.86232131719589233</real>
				<key>RotationType</key>
				<integer>0</integer>
			</dict>
			<key>Shape</key>
			<string>Circle</string>
			<key>Style</key>
			<dict>
				<key>fill</key>
				<dict>
					<key>Color</key>
					<dict>
						<key>b</key>
						<string>0</string>
						<key>g</key>
						<string>0</string>
						<key>r</key>
						<string>0</string>
					</dict>
				</dict>
				<key>shadow</key>
				<dict>
					<key>Draws</key>
					<string>NO</string>
				</dict>
				<key>stroke</key>
				<dict>
					<key>Width</key>
					<real>0.5</real>
				</dict>
			</dict>
		</dict>
		<dict>
			<key>Bounds</key>
			<string>{{441.865, 400.68}, {19.2373, 4.68432}}</string>
			<key>Class</key>
			<string>ShapedGraphic</string>
			<key>FontInfo</key>
			<dict>
				<key>Font</key>
				<string>Helvetica</string>
				<key>Size</key>
				<real>4.8000001907348633</real>
			</dict>
			<key>ID</key>
			<integer>3819</integer>
			<key>Layer</key>
			<integer>30</integer>
			<key>Shape</key>
			<string>Rectangle</string>
			<key>Style</key>
			<dict>
				<key>fill</key>
				<dict>
					<key>Draws</key>
					<string>NO</string>
				</dict>
				<key>shadow</key>
				<dict>
					<key>Draws</key>
					<string>NO</string>
				</dict>
				<key>stroke</key>
				<dict>
					<key>Draws</key>
					<string>NO</string>
					<key>Width</key>
					<real>0.5</real>
				</dict>
			</dict>
			<key>Text</key>
			<dict>
				<key>Pad</key>
				<integer>0</integer>
				<key>Text</key>
				<string>{\rtf1\ansi\ansicpg1252\cocoartf1038\cocoasubrtf360
{\fonttbl\f0\fswiss\fcharset0 Helvetica;}
{\colortbl;\red255\green255\blue255;}
\pard\tx560\tx1120\tx1680\tx2240\tx2800\tx3360\tx3920\tx4480\tx5040\tx5600\tx6160\tx6720\qc\pardirnatural

\f0\fs9\fsmilli4800 \cf0 pT476}</string>
				<key>VerticalPad</key>
				<integer>0</integer>
			</dict>
		</dict>
		<dict>
			<key>Class</key>
			<string>LineGraphic</string>
			<key>ID</key>
			<integer>3822</integer>
			<key>Layer</key>
			<integer>30</integer>
			<key>Points</key>
			<array>
				<string>{502.279, 354.189}</string>
				<string>{502.279, 399.5}</string>
			</array>
			<key>Style</key>
			<dict>
				<key>stroke</key>
				<dict>
					<key>HeadArrow</key>
					<string>0</string>
					<key>TailArrow</key>
					<string>Box</string>
					<key>Width</key>
					<real>0.5</real>
				</dict>
			</dict>
		</dict>
		<dict>
			<key>Bounds</key>
			<string>{{491.371, 400.68}, {21.8219, 4.68432}}</string>
			<key>Class</key>
			<string>ShapedGraphic</string>
			<key>FontInfo</key>
			<dict>
				<key>Font</key>
				<string>Helvetica</string>
				<key>Size</key>
				<real>4.8000001907348633</real>
			</dict>
			<key>ID</key>
			<integer>3821</integer>
			<key>Layer</key>
			<integer>30</integer>
			<key>Shape</key>
			<string>Rectangle</string>
			<key>Style</key>
			<dict>
				<key>fill</key>
				<dict>
					<key>Draws</key>
					<string>NO</string>
				</dict>
				<key>shadow</key>
				<dict>
					<key>Draws</key>
					<string>NO</string>
				</dict>
				<key>stroke</key>
				<dict>
					<key>Draws</key>
					<string>NO</string>
					<key>Width</key>
					<real>0.5</real>
				</dict>
			</dict>
			<key>Text</key>
			<dict>
				<key>Pad</key>
				<integer>0</integer>
				<key>Text</key>
				<string>{\rtf1\ansi\ansicpg1252\cocoartf1038\cocoasubrtf360
{\fonttbl\f0\fswiss\fcharset0 Helvetica;}
{\colortbl;\red255\green255\blue255;}
\pard\tx560\tx1120\tx1680\tx2240\tx2800\tx3360\tx3920\tx4480\tx5040\tx5600\tx6160\tx6720\qc\pardirnatural

\f0\fs9\fsmilli4800 \cf0 pS551}</string>
				<key>VerticalPad</key>
				<integer>0</integer>
			</dict>
		</dict>
		<dict>
			<key>Class</key>
			<string>LineGraphic</string>
			<key>ID</key>
			<integer>3820</integer>
			<key>Layer</key>
			<integer>30</integer>
			<key>Points</key>
			<array>
				<string>{450.983, 354.295}</string>
				<string>{450.983, 399.5}</string>
			</array>
			<key>Style</key>
			<dict>
				<key>stroke</key>
				<dict>
					<key>HeadArrow</key>
					<string>0</string>
					<key>TailArrow</key>
					<string>Box</string>
					<key>Width</key>
					<real>0.5</real>
				</dict>
			</dict>
		</dict>
		<dict>
			<key>Class</key>
			<string>LineGraphic</string>
			<key>ID</key>
			<integer>1704</integer>
			<key>Layer</key>
			<integer>30</integer>
			<key>Points</key>
			<array>
				<string>{434.036, 354.611}</string>
				<string>{434.036, 399.362}</string>
			</array>
			<key>Style</key>
			<dict>
				<key>stroke</key>
				<dict>
					<key>HeadArrow</key>
					<string>0</string>
					<key>TailArrow</key>
					<string>Box</string>
					<key>Width</key>
					<real>0.5</real>
				</dict>
			</dict>
		</dict>
		<dict>
			<key>Bounds</key>
			<string>{{424.536, 400.365}, {20, 4.68432}}</string>
			<key>Class</key>
			<string>ShapedGraphic</string>
			<key>FontInfo</key>
			<dict>
				<key>Font</key>
				<string>Helvetica</string>
				<key>Size</key>
				<real>4.8000001907348633</real>
			</dict>
			<key>ID</key>
			<integer>1702</integer>
			<key>Layer</key>
			<integer>30</integer>
			<key>Shape</key>
			<string>Rectangle</string>
			<key>Style</key>
			<dict>
				<key>fill</key>
				<dict>
					<key>Draws</key>
					<string>NO</string>
				</dict>
				<key>shadow</key>
				<dict>
					<key>Draws</key>
					<string>NO</string>
				</dict>
				<key>stroke</key>
				<dict>
					<key>Draws</key>
					<string>NO</string>
					<key>Width</key>
					<real>0.5</real>
				</dict>
			</dict>
			<key>Text</key>
			<dict>
				<key>Pad</key>
				<integer>0</integer>
				<key>Text</key>
				<string>{\rtf1\ansi\ansicpg1252\cocoartf1038\cocoasubrtf360
{\fonttbl\f0\fswiss\fcharset0 Helvetica;}
{\colortbl;\red255\green255\blue255;}
\pard\tx560\tx1120\tx1680\tx2240\tx2800\tx3360\tx3920\tx4480\tx5040\tx5600\tx6160\tx6720\qc\pardirnatural

\f0\fs9\fsmilli4800 \cf0 pY472}</string>
				<key>VerticalPad</key>
				<integer>0</integer>
			</dict>
		</dict>
		<dict>
			<key>Class</key>
			<string>LineGraphic</string>
			<key>ID</key>
			<integer>1705</integer>
			<key>Layer</key>
			<integer>30</integer>
			<key>Points</key>
			<array>
				<string>{415.487, 354.189}</string>
				<string>{415.487, 399.612}</string>
			</array>
			<key>Style</key>
			<dict>
				<key>stroke</key>
				<dict>
					<key>HeadArrow</key>
					<string>0</string>
					<key>TailArrow</key>
					<string>Box</string>
					<key>Width</key>
					<real>0.5</real>
				</dict>
			</dict>
		</dict>
		<dict>
			<key>Bounds</key>
			<string>{{405.987, 400.365}, {20, 4.68432}}</string>
			<key>Class</key>
			<string>ShapedGraphic</string>
			<key>FontInfo</key>
			<dict>
				<key>Font</key>
				<string>Helvetica</string>
				<key>Size</key>
				<real>4.8000001907348633</real>
			</dict>
			<key>ID</key>
			<integer>1703</integer>
			<key>Layer</key>
			<integer>30</integer>
			<key>Shape</key>
			<string>Rectangle</string>
			<key>Style</key>
			<dict>
				<key>fill</key>
				<dict>
					<key>Draws</key>
					<string>NO</string>
				</dict>
				<key>shadow</key>
				<dict>
					<key>Draws</key>
					<string>NO</string>
				</dict>
				<key>stroke</key>
				<dict>
					<key>Draws</key>
					<string>NO</string>
					<key>Width</key>
					<real>0.5</real>
				</dict>
			</dict>
			<key>Text</key>
			<dict>
				<key>Pad</key>
				<integer>0</integer>
				<key>Text</key>
				<string>{\rtf1\ansi\ansicpg1252\cocoartf1038\cocoasubrtf360
{\fonttbl\f0\fswiss\fcharset0 Helvetica;}
{\colortbl;\red255\green255\blue255;}
\pard\tx560\tx1120\tx1680\tx2240\tx2800\tx3360\tx3920\tx4480\tx5040\tx5600\tx6160\tx6720\qc\pardirnatural

\f0\fs9\fsmilli4800 \cf0 pS454}</string>
				<key>VerticalPad</key>
				<integer>0</integer>
			</dict>
		</dict>
		<dict>
			<key>Bounds</key>
			<string>{{311.208, 361.296}, {11.28, 6.2156}}</string>
			<key>Class</key>
			<string>ShapedGraphic</string>
			<key>FontInfo</key>
			<dict>
				<key>Font</key>
				<string>Helvetica</string>
				<key>Size</key>
				<real>5</real>
			</dict>
			<key>ID</key>
			<integer>1890</integer>
			<key>Layer</key>
			<integer>30</integer>
			<key>Shape</key>
			<string>Rectangle</string>
			<key>Style</key>
			<dict>
				<key>shadow</key>
				<dict>
					<key>Draws</key>
					<string>NO</string>
				</dict>
				<key>stroke</key>
				<dict>
					<key>Width</key>
					<real>0.5</real>
				</dict>
			</dict>
			<key>Text</key>
			<dict>
				<key>Text</key>
				<string>{\rtf1\ansi\ansicpg1252\cocoartf1038\cocoasubrtf360
{\fonttbl\f0\fswiss\fcharset0 Helvetica;}
{\colortbl;\red255\green255\blue255;}
\pard\tx560\tx1120\tx1680\tx2240\tx2800\tx3360\tx3920\tx4480\tx5040\tx5600\tx6160\tx6720\qc\pardirnatural

\f0\fs8 \cf0 C}</string>
			</dict>
		</dict>
		<dict>
			<key>Bounds</key>
			<string>{{393.308, 321}, {55.0943, 11}}</string>
			<key>Class</key>
			<string>ShapedGraphic</string>
			<key>FitText</key>
			<string>Vertical</string>
			<key>Flow</key>
			<string>Resize</string>
			<key>FontInfo</key>
			<dict>
				<key>Font</key>
				<string>Helvetica-Bold</string>
				<key>Size</key>
				<real>8</real>
			</dict>
			<key>ID</key>
			<integer>148</integer>
			<key>Layer</key>
			<integer>30</integer>
			<key>Shape</key>
			<string>Rectangle</string>
			<key>Style</key>
			<dict>
				<key>fill</key>
				<dict>
					<key>Draws</key>
					<string>NO</string>
				</dict>
				<key>shadow</key>
				<dict>
					<key>Draws</key>
					<string>NO</string>
				</dict>
				<key>stroke</key>
				<dict>
					<key>Draws</key>
					<string>NO</string>
					<key>Width</key>
					<real>0.5</real>
				</dict>
			</dict>
			<key>Text</key>
			<dict>
				<key>Pad</key>
				<integer>0</integer>
				<key>Text</key>
				<string>{\rtf1\ansi\ansicpg1252\cocoartf1038\cocoasubrtf360
{\fonttbl\f0\fswiss\fcharset0 Helvetica;}
{\colortbl;\red255\green255\blue255;}
\pard\tx560\tx1120\tx1680\tx2240\tx2800\tx3360\tx3920\tx4480\tx5040\tx5600\tx6160\tx6720\qc\pardirnatural

\f0\b\fs18 \cf0 Gab1}</string>
				<key>VerticalPad</key>
				<integer>0</integer>
			</dict>
		</dict>
		<dict>
			<key>Bounds</key>
			<string>{{305.952, 318.629}, {257.294, 42.6667}}</string>
			<key>Class</key>
			<string>ShapedGraphic</string>
			<key>FontInfo</key>
			<dict>
				<key>Font</key>
				<string>Helvetica</string>
				<key>Size</key>
				<real>8</real>
			</dict>
			<key>ID</key>
			<integer>1737</integer>
			<key>Layer</key>
			<integer>30</integer>
			<key>Shape</key>
			<string>Rectangle</string>
			<key>Style</key>
			<dict>
				<key>shadow</key>
				<dict>
					<key>Draws</key>
					<string>NO</string>
				</dict>
				<key>stroke</key>
				<dict>
					<key>CornerRadius</key>
					<real>9</real>
					<key>Width</key>
					<real>0.5</real>
				</dict>
			</dict>
		</dict>
		<dict>
			<key>Class</key>
			<string>LineGraphic</string>
			<key>FontInfo</key>
			<dict>
				<key>Font</key>
				<string>Helvetica</string>
				<key>Size</key>
				<real>1</real>
			</dict>
			<key>ID</key>
			<integer>5202</integer>
			<key>Layer</key>
			<integer>31</integer>
			<key>Points</key>
			<array>
				<string>{251.094, 351.197}</string>
				<string>{251.094, 385.455}</string>
			</array>
			<key>Style</key>
			<dict>
				<key>stroke</key>
				<dict>
					<key>HeadArrow</key>
					<string>0</string>
					<key>TailArrow</key>
					<string>Box</string>
					<key>Width</key>
					<real>0.5</real>
				</dict>
			</dict>
		</dict>
		<dict>
			<key>Bounds</key>
			<string>{{242.667, 385.906}, {16.333, 7.06032}}</string>
			<key>Class</key>
			<string>ShapedGraphic</string>
			<key>FontInfo</key>
			<dict>
				<key>Font</key>
				<string>Helvetica</string>
				<key>Size</key>
				<real>4.8000001907348633</real>
			</dict>
			<key>ID</key>
			<integer>5201</integer>
			<key>Layer</key>
			<integer>31</integer>
			<key>Shape</key>
			<string>Rectangle</string>
			<key>Style</key>
			<dict>
				<key>fill</key>
				<dict>
					<key>Draws</key>
					<string>NO</string>
				</dict>
				<key>shadow</key>
				<dict>
					<key>Draws</key>
					<string>NO</string>
				</dict>
				<key>stroke</key>
				<dict>
					<key>Draws</key>
					<string>NO</string>
					<key>Width</key>
					<real>0.5</real>
				</dict>
			</dict>
			<key>Text</key>
			<dict>
				<key>Pad</key>
				<integer>0</integer>
				<key>Text</key>
				<string>{\rtf1\ansi\ansicpg1252\cocoartf1038\cocoasubrtf360
{\fonttbl\f0\fswiss\fcharset0 Helvetica;}
{\colortbl;\red255\green255\blue255;}
\pard\tx560\tx1120\tx1680\tx2240\tx2800\tx3360\tx3920\tx4480\tx5040\tx5600\tx6160\tx6720\qc\pardirnatural

\f0\fs9\fsmilli4800 \cf0 pS1193}</string>
				<key>VerticalPad</key>
				<integer>0</integer>
			</dict>
		</dict>
		<dict>
			<key>Class</key>
			<string>LineGraphic</string>
			<key>FontInfo</key>
			<dict>
				<key>Font</key>
				<string>Helvetica</string>
				<key>Size</key>
				<real>1</real>
			</dict>
			<key>ID</key>
			<integer>5200</integer>
			<key>Layer</key>
			<integer>31</integer>
			<key>Points</key>
			<array>
				<string>{191.154, 351.519}</string>
				<string>{191.154, 385.777}</string>
			</array>
			<key>Style</key>
			<dict>
				<key>stroke</key>
				<dict>
					<key>HeadArrow</key>
					<string>0</string>
					<key>TailArrow</key>
					<string>Box</string>
					<key>Width</key>
					<real>0.5</real>
				</dict>
			</dict>
		</dict>
		<dict>
			<key>Bounds</key>
			<string>{{182.798, 386.122}, {18.989, 7.06032}}</string>
			<key>Class</key>
			<string>ShapedGraphic</string>
			<key>FontInfo</key>
			<dict>
				<key>Font</key>
				<string>Helvetica</string>
				<key>Size</key>
				<real>4.8000001907348633</real>
			</dict>
			<key>ID</key>
			<integer>5199</integer>
			<key>Layer</key>
			<integer>31</integer>
			<key>Shape</key>
			<string>Rectangle</string>
			<key>Style</key>
			<dict>
				<key>fill</key>
				<dict>
					<key>Draws</key>
					<string>NO</string>
				</dict>
				<key>shadow</key>
				<dict>
					<key>Draws</key>
					<string>NO</string>
				</dict>
				<key>stroke</key>
				<dict>
					<key>Draws</key>
					<string>NO</string>
					<key>Width</key>
					<real>0.5</real>
				</dict>
			</dict>
			<key>Text</key>
			<dict>
				<key>Pad</key>
				<integer>0</integer>
				<key>Text</key>
				<string>{\rtf1\ansi\ansicpg1252\cocoartf1038\cocoasubrtf360
{\fonttbl\f0\fswiss\fcharset0 Helvetica;}
{\colortbl;\red255\green255\blue255;}
\pard\tx560\tx1120\tx1680\tx2240\tx2800\tx3360\tx3920\tx4480\tx5040\tx5600\tx6160\tx6720\qc\pardirnatural

\f0\fs9\fsmilli4800 \cf0 pS1132}</string>
				<key>VerticalPad</key>
				<integer>0</integer>
			</dict>
		</dict>
		<dict>
			<key>Class</key>
			<string>LineGraphic</string>
			<key>FontInfo</key>
			<dict>
				<key>Font</key>
				<string>Helvetica</string>
				<key>Size</key>
				<real>1</real>
			</dict>
			<key>ID</key>
			<integer>5198</integer>
			<key>Layer</key>
			<integer>31</integer>
			<key>Points</key>
			<array>
				<string>{210.454, 351.197}</string>
				<string>{210.454, 387.071}</string>
			</array>
			<key>Style</key>
			<dict>
				<key>stroke</key>
				<dict>
					<key>HeadArrow</key>
					<string>0</string>
					<key>TailArrow</key>
					<string>Box</string>
					<key>Width</key>
					<real>0.5</real>
				</dict>
			</dict>
		</dict>
		<dict>
			<key>Bounds</key>
			<string>{{203.612, 386.439}, {16.333, 7.06032}}</string>
			<key>Class</key>
			<string>ShapedGraphic</string>
			<key>FontInfo</key>
			<dict>
				<key>Font</key>
				<string>Helvetica</string>
				<key>Size</key>
				<real>4.8000001907348633</real>
			</dict>
			<key>ID</key>
			<integer>5197</integer>
			<key>Layer</key>
			<integer>31</integer>
			<key>Shape</key>
			<string>Rectangle</string>
			<key>Style</key>
			<dict>
				<key>fill</key>
				<dict>
					<key>Draws</key>
					<string>NO</string>
				</dict>
				<key>shadow</key>
				<dict>
					<key>Draws</key>
					<string>NO</string>
				</dict>
				<key>stroke</key>
				<dict>
					<key>Draws</key>
					<string>NO</string>
					<key>Width</key>
					<real>0.5</real>
				</dict>
			</dict>
			<key>Text</key>
			<dict>
				<key>Pad</key>
				<integer>0</integer>
				<key>Text</key>
				<string>{\rtf1\ansi\ansicpg1252\cocoartf1038\cocoasubrtf360
{\fonttbl\f0\fswiss\fcharset0 Helvetica;}
{\colortbl;\red255\green255\blue255;}
\pard\tx560\tx1120\tx1680\tx2240\tx2800\tx3360\tx3920\tx4480\tx5040\tx5600\tx6160\tx6720\qc\pardirnatural

\f0\fs9\fsmilli4800 \cf0 pS1167}</string>
				<key>VerticalPad</key>
				<integer>0</integer>
			</dict>
		</dict>
		<dict>
			<key>Class</key>
			<string>LineGraphic</string>
			<key>FontInfo</key>
			<dict>
				<key>Font</key>
				<string>Helvetica</string>
				<key>Size</key>
				<real>1</real>
			</dict>
			<key>ID</key>
			<integer>5196</integer>
			<key>Layer</key>
			<integer>31</integer>
			<key>Points</key>
			<array>
				<string>{229.726, 351.128}</string>
				<string>{229.726, 385.386}</string>
			</array>
			<key>Style</key>
			<dict>
				<key>stroke</key>
				<dict>
					<key>HeadArrow</key>
					<string>0</string>
					<key>TailArrow</key>
					<string>Box</string>
					<key>Width</key>
					<real>0.5</real>
				</dict>
			</dict>
		</dict>
		<dict>
			<key>Bounds</key>
			<string>{{222.651, 385.8}, {17.31, 7.06032}}</string>
			<key>Class</key>
			<string>ShapedGraphic</string>
			<key>FontInfo</key>
			<dict>
				<key>Font</key>
				<string>Helvetica</string>
				<key>Size</key>
				<real>4.8000001907348633</real>
			</dict>
			<key>ID</key>
			<integer>5195</integer>
			<key>Layer</key>
			<integer>31</integer>
			<key>Shape</key>
			<string>Rectangle</string>
			<key>Style</key>
			<dict>
				<key>fill</key>
				<dict>
					<key>Draws</key>
					<string>NO</string>
				</dict>
				<key>shadow</key>
				<dict>
					<key>Draws</key>
					<string>NO</string>
				</dict>
				<key>stroke</key>
				<dict>
					<key>Draws</key>
					<string>NO</string>
					<key>Width</key>
					<real>0.5</real>
				</dict>
			</dict>
			<key>Text</key>
			<dict>
				<key>Pad</key>
				<integer>0</integer>
				<key>Text</key>
				<string>{\rtf1\ansi\ansicpg1252\cocoartf1038\cocoasubrtf360
{\fonttbl\f0\fswiss\fcharset0 Helvetica;}
{\colortbl;\red255\green255\blue255;}
\pard\tx560\tx1120\tx1680\tx2240\tx2800\tx3360\tx3920\tx4480\tx5040\tx5600\tx6160\tx6720\qc\pardirnatural

\f0\fs9\fsmilli4800 \cf0 pS1178}</string>
				<key>VerticalPad</key>
				<integer>0</integer>
			</dict>
		</dict>
		<dict>
			<key>Bounds</key>
			<string>{{108.698, 333.299}, {33.2203, 25.5}}</string>
			<key>Class</key>
			<string>ShapedGraphic</string>
			<key>FontInfo</key>
			<dict>
				<key>Font</key>
				<string>Helvetica</string>
				<key>Size</key>
				<real>6</real>
			</dict>
			<key>ID</key>
			<integer>4354</integer>
			<key>Layer</key>
			<integer>31</integer>
			<key>Shape</key>
			<string>RoundRect</string>
			<key>Style</key>
			<dict>
				<key>shadow</key>
				<dict>
					<key>Draws</key>
					<string>NO</string>
				</dict>
				<key>stroke</key>
				<dict>
					<key>Width</key>
					<real>0.5</real>
				</dict>
			</dict>
			<key>Text</key>
			<dict>
				<key>Text</key>
				<string>{\rtf1\ansi\ansicpg1252\cocoartf1038\cocoasubrtf360
{\fonttbl\f0\fswiss\fcharset0 Helvetica;}
{\colortbl;\red255\green255\blue255;}
\pard\tx560\tx1120\tx1680\tx2240\tx2800\tx3360\tx3920\tx4480\tx5040\tx5600\tx6160\tx6720\qc\pardirnatural

\f0\fs10 \cf0 REM}</string>
				<key>VerticalPad</key>
				<integer>0</integer>
			</dict>
		</dict>
		<dict>
			<key>Bounds</key>
			<string>{{181.376, 333.299}, {78.832, 25}}</string>
			<key>Class</key>
			<string>ShapedGraphic</string>
			<key>FontInfo</key>
			<dict>
				<key>Font</key>
				<string>Helvetica</string>
				<key>Size</key>
				<real>5</real>
			</dict>
			<key>ID</key>
			<integer>2813</integer>
			<key>Layer</key>
			<integer>31</integer>
			<key>Shape</key>
			<string>RoundRect</string>
			<key>Style</key>
			<dict>
				<key>shadow</key>
				<dict>
					<key>Draws</key>
					<string>NO</string>
				</dict>
				<key>stroke</key>
				<dict>
					<key>Width</key>
					<real>0.5</real>
				</dict>
			</dict>
			<key>Text</key>
			<dict>
				<key>Text</key>
				<string>{\rtf1\ansi\ansicpg1252\cocoartf1038\cocoasubrtf360
{\fonttbl\f0\fswiss\fcharset0 Helvetica;}
{\colortbl;\red255\green255\blue255;}
\pard\tx560\tx1120\tx1680\tx2240\tx2800\tx3360\tx3920\tx4480\tx5040\tx5600\tx6160\tx6720\qc\pardirnatural

\f0\fs10 \cf0 PRR}</string>
				<key>VerticalPad</key>
				<integer>0</integer>
			</dict>
		</dict>
		<dict>
			<key>Bounds</key>
			<string>{{144.457, 333.299}, {33.2203, 25.5}}</string>
			<key>Class</key>
			<string>ShapedGraphic</string>
			<key>FontInfo</key>
			<dict>
				<key>Font</key>
				<string>Helvetica</string>
				<key>Size</key>
				<real>6</real>
			</dict>
			<key>ID</key>
			<integer>2812</integer>
			<key>Layer</key>
			<integer>31</integer>
			<key>Shape</key>
			<string>RoundRect</string>
			<key>Style</key>
			<dict>
				<key>shadow</key>
				<dict>
					<key>Draws</key>
					<string>NO</string>
				</dict>
				<key>stroke</key>
				<dict>
					<key>Width</key>
					<real>0.5</real>
				</dict>
			</dict>
			<key>Text</key>
			<dict>
				<key>Text</key>
				<string>{\rtf1\ansi\ansicpg1252\cocoartf1038\cocoasubrtf360
{\fonttbl\f0\fswiss\fcharset0 Helvetica;}
{\colortbl;\red255\green255\blue255;}
\pard\tx560\tx1120\tx1680\tx2240\tx2800\tx3360\tx3920\tx4480\tx5040\tx5600\tx6160\tx6720\qc\pardirnatural

\f0\fs10 \cf0 GEF}</string>
				<key>VerticalPad</key>
				<integer>0</integer>
			</dict>
		</dict>
		<dict>
			<key>Bounds</key>
			<string>{{110.5, 361.296}, {11.28, 6.1554}}</string>
			<key>Class</key>
			<string>ShapedGraphic</string>
			<key>FontInfo</key>
			<dict>
				<key>Font</key>
				<string>Helvetica</string>
				<key>Size</key>
				<real>5</real>
			</dict>
			<key>ID</key>
			<integer>1888</integer>
			<key>Layer</key>
			<integer>31</integer>
			<key>Shape</key>
			<string>Rectangle</string>
			<key>Style</key>
			<dict>
				<key>shadow</key>
				<dict>
					<key>Draws</key>
					<string>NO</string>
				</dict>
				<key>stroke</key>
				<dict>
					<key>Width</key>
					<real>0.5</real>
				</dict>
			</dict>
			<key>Text</key>
			<dict>
				<key>Text</key>
				<string>{\rtf1\ansi\ansicpg1252\cocoartf1038\cocoasubrtf360
{\fonttbl\f0\fswiss\fcharset0 Helvetica;}
{\colortbl;\red255\green255\blue255;}
\pard\tx560\tx1120\tx1680\tx2240\tx2800\tx3360\tx3920\tx4480\tx5040\tx5600\tx6160\tx6720\qc\pardirnatural

\f0\fs8 \cf0 C}</string>
			</dict>
		</dict>
		<dict>
			<key>Bounds</key>
			<string>{{163, 321}, {33.7223, 11}}</string>
			<key>Class</key>
			<string>ShapedGraphic</string>
			<key>FitText</key>
			<string>Vertical</string>
			<key>Flow</key>
			<string>Resize</string>
			<key>FontInfo</key>
			<dict>
				<key>Font</key>
				<string>Helvetica-Bold</string>
				<key>Size</key>
				<real>8</real>
			</dict>
			<key>ID</key>
			<integer>92</integer>
			<key>Layer</key>
			<integer>31</integer>
			<key>Shape</key>
			<string>Rectangle</string>
			<key>Style</key>
			<dict>
				<key>fill</key>
				<dict>
					<key>Draws</key>
					<string>NO</string>
				</dict>
				<key>shadow</key>
				<dict>
					<key>Draws</key>
					<string>NO</string>
				</dict>
				<key>stroke</key>
				<dict>
					<key>Draws</key>
					<string>NO</string>
					<key>Width</key>
					<real>0.5</real>
				</dict>
			</dict>
			<key>Text</key>
			<dict>
				<key>Pad</key>
				<integer>0</integer>
				<key>Text</key>
				<string>{\rtf1\ansi\ansicpg1252\cocoartf1038\cocoasubrtf360
{\fonttbl\f0\fswiss\fcharset0 Helvetica;}
{\colortbl;\red255\green255\blue255;}
\pard\tx560\tx1120\tx1680\tx2240\tx2800\tx3360\tx3920\tx4480\tx5040\tx5600\tx6160\tx6720\qc\pardirnatural

\f0\b\fs18 \cf0 Sos1}</string>
				<key>VerticalPad</key>
				<integer>0</integer>
			</dict>
		</dict>
		<dict>
			<key>Bounds</key>
			<string>{{103.582, 318.629}, {159.626, 42.6667}}</string>
			<key>Class</key>
			<string>ShapedGraphic</string>
			<key>FontInfo</key>
			<dict>
				<key>Font</key>
				<string>Helvetica</string>
				<key>Size</key>
				<real>8</real>
			</dict>
			<key>ID</key>
			<integer>1736</integer>
			<key>Layer</key>
			<integer>31</integer>
			<key>Shape</key>
			<string>Rectangle</string>
			<key>Style</key>
			<dict>
				<key>shadow</key>
				<dict>
					<key>Draws</key>
					<string>NO</string>
				</dict>
				<key>stroke</key>
				<dict>
					<key>CornerRadius</key>
					<real>9</real>
					<key>Width</key>
					<real>0.5</real>
				</dict>
			</dict>
		</dict>
		<dict>
			<key>Class</key>
			<string>Group</string>
			<key>Graphics</key>
			<array>
				<dict>
					<key>AllowConnections</key>
					<string>NO</string>
					<key>AllowLabelDrop</key>
					<false/>
					<key>AllowToConnect</key>
					<false/>
					<key>Class</key>
					<string>LineGraphic</string>
					<key>ID</key>
					<integer>2165</integer>
					<key>Points</key>
					<array>
						<string>{90.1144, 347.364}</string>
						<string>{79.7073, 347.21}</string>
						<string>{81.4418, 355.399}</string>
					</array>
					<key>Style</key>
					<dict>
						<key>stroke</key>
						<dict>
							<key>CornerRadius</key>
							<real>90</real>
							<key>HeadArrow</key>
							<string>SharpArrow</string>
							<key>TailArrow</key>
							<string>0</string>
							<key>Width</key>
							<real>0.5</real>
						</dict>
					</dict>
				</dict>
				<dict>
					<key>AllowConnections</key>
					<string>NO</string>
					<key>AllowLabelDrop</key>
					<false/>
					<key>AllowToConnect</key>
					<false/>
					<key>Class</key>
					<string>LineGraphic</string>
					<key>ID</key>
					<integer>2166</integer>
					<key>Points</key>
					<array>
						<string>{81.4418, 337.659}</string>
						<string>{79.7073, 344.308}</string>
						<string>{91.376, 344.924}</string>
					</array>
					<key>Style</key>
					<dict>
						<key>stroke</key>
						<dict>
							<key>CornerRadius</key>
							<real>90</real>
							<key>HeadArrow</key>
							<string>SharpArrow</string>
							<key>TailArrow</key>
							<string>0</string>
							<key>Width</key>
							<real>0.5</real>
						</dict>
					</dict>
				</dict>
			</array>
			<key>ID</key>
			<integer>2334</integer>
			<key>Layer</key>
			<integer>32</integer>
			<key>Rotation</key>
			<real>270</real>
			<key>VFlip</key>
			<string>YES</string>
		</dict>
		<dict>
			<key>Class</key>
			<string>LineGraphic</string>
			<key>ID</key>
			<integer>2910</integer>
			<key>Layer</key>
			<integer>32</integer>
			<key>Points</key>
			<array>
				<string>{64.7347, 346.452}</string>
				<string>{64.7347, 359.062}</string>
				<string>{74.4117, 359.062}</string>
			</array>
			<key>Style</key>
			<dict>
				<key>stroke</key>
				<dict>
					<key>HeadArrow</key>
					<string>0</string>
					<key>TailArrow</key>
					<string>0</string>
					<key>Width</key>
					<real>0.5</real>
				</dict>
			</dict>
			<key>Tail</key>
			<dict>
				<key>ID</key>
				<integer>2909</integer>
				<key>Info</key>
				<integer>1</integer>
			</dict>
		</dict>
		<dict>
			<key>Class</key>
			<string>LineGraphic</string>
			<key>ID</key>
			<integer>2909</integer>
			<key>Layer</key>
			<integer>32</integer>
			<key>Points</key>
			<array>
				<string>{57.1729, 346.294}</string>
				<string>{64.7347, 346.452}</string>
				<string>{64.7347, 333.445}</string>
				<string>{73.3119, 333.445}</string>
			</array>
			<key>Style</key>
			<dict>
				<key>stroke</key>
				<dict>
					<key>HeadArrow</key>
					<string>0</string>
					<key>TailArrow</key>
					<string>0</string>
					<key>Width</key>
					<real>0.5</real>
				</dict>
			</dict>
			<key>Tail</key>
			<dict>
				<key>ID</key>
				<integer>2814</integer>
			</dict>
		</dict>
		<dict>
			<key>Bounds</key>
			<string>{{72.7515, 356.933}, {14.5125, 3.3816}}</string>
			<key>Class</key>
			<string>ShapedGraphic</string>
			<key>FontInfo</key>
			<dict>
				<key>Font</key>
				<string>Helvetica</string>
				<key>Size</key>
				<real>6</real>
			</dict>
			<key>ID</key>
			<integer>1803</integer>
			<key>Layer</key>
			<integer>32</integer>
			<key>Shape</key>
			<string>Rectangle</string>
			<key>Style</key>
			<dict>
				<key>fill</key>
				<dict>
					<key>Draws</key>
					<string>NO</string>
				</dict>
				<key>shadow</key>
				<dict>
					<key>Draws</key>
					<string>NO</string>
				</dict>
				<key>stroke</key>
				<dict>
					<key>Draws</key>
					<string>NO</string>
					<key>Width</key>
					<real>0.5</real>
				</dict>
			</dict>
			<key>Text</key>
			<dict>
				<key>Pad</key>
				<integer>0</integer>
				<key>Text</key>
				<string>{\rtf1\ansi\ansicpg1252\cocoartf1038\cocoasubrtf360
{\fonttbl\f0\fswiss\fcharset0 Helvetica;}
{\colortbl;\red255\green255\blue255;}
\pard\tx560\tx1120\tx1680\tx2240\tx2800\tx3360\tx3920\tx4480\tx5040\tx5600\tx6160\tx6720\qc\pardirnatural

\f0\fs10 \cf0 GTP}</string>
				<key>VerticalPad</key>
				<integer>0</integer>
			</dict>
		</dict>
		<dict>
			<key>Bounds</key>
			<string>{{73.5501, 331.483}, {14.5125, 3.3816}}</string>
			<key>Class</key>
			<string>ShapedGraphic</string>
			<key>FontInfo</key>
			<dict>
				<key>Font</key>
				<string>Helvetica</string>
				<key>Size</key>
				<real>6</real>
			</dict>
			<key>ID</key>
			<integer>1802</integer>
			<key>Layer</key>
			<integer>32</integer>
			<key>Shape</key>
			<string>Rectangle</string>
			<key>Style</key>
			<dict>
				<key>fill</key>
				<dict>
					<key>Draws</key>
					<string>NO</string>
				</dict>
				<key>shadow</key>
				<dict>
					<key>Draws</key>
					<string>NO</string>
				</dict>
				<key>stroke</key>
				<dict>
					<key>Draws</key>
					<string>NO</string>
					<key>Width</key>
					<real>0.5</real>
				</dict>
			</dict>
			<key>Text</key>
			<dict>
				<key>Pad</key>
				<integer>0</integer>
				<key>Text</key>
				<string>{\rtf1\ansi\ansicpg1252\cocoartf1038\cocoasubrtf360
{\fonttbl\f0\fswiss\fcharset0 Helvetica;}
{\colortbl;\red255\green255\blue255;}
\pard\tx560\tx1120\tx1680\tx2240\tx2800\tx3360\tx3920\tx4480\tx5040\tx5600\tx6160\tx6720\qc\pardirnatural

\f0\fs10 \cf0 GDP}</string>
				<key>VerticalPad</key>
				<integer>0</integer>
			</dict>
		</dict>
		<dict>
			<key>Bounds</key>
			<string>{{19.618, 334.662}, {37.3083, 22.4736}}</string>
			<key>Class</key>
			<string>ShapedGraphic</string>
			<key>FontInfo</key>
			<dict>
				<key>Font</key>
				<string>Helvetica</string>
				<key>Size</key>
				<real>6</real>
			</dict>
			<key>ID</key>
			<integer>2814</integer>
			<key>Layer</key>
			<integer>32</integer>
			<key>Shape</key>
			<string>RoundRect</string>
			<key>Style</key>
			<dict>
				<key>shadow</key>
				<dict>
					<key>Draws</key>
					<string>NO</string>
				</dict>
				<key>stroke</key>
				<dict>
					<key>Width</key>
					<real>0.5</real>
				</dict>
			</dict>
			<key>Text</key>
			<dict>
				<key>Text</key>
				<string>{\rtf1\ansi\ansicpg1252\cocoartf1038\cocoasubrtf360
{\fonttbl\f0\fswiss\fcharset0 Helvetica;}
{\colortbl;\red255\green255\blue255;}
\pard\tx560\tx1120\tx1680\tx2240\tx2800\tx3360\tx3920\tx4480\tx5040\tx5600\tx6160\tx6720\qc\pardirnatural

\f0\fs10 \cf0 GTPase}</string>
				<key>VerticalPad</key>
				<integer>0</integer>
			</dict>
		</dict>
		<dict>
			<key>Bounds</key>
			<string>{{19.618, 361.336}, {11.28, 6.1554}}</string>
			<key>Class</key>
			<string>ShapedGraphic</string>
			<key>FontInfo</key>
			<dict>
				<key>Font</key>
				<string>Helvetica</string>
				<key>Size</key>
				<real>5</real>
			</dict>
			<key>ID</key>
			<integer>1891</integer>
			<key>Layer</key>
			<integer>32</integer>
			<key>Shape</key>
			<string>Rectangle</string>
			<key>Style</key>
			<dict>
				<key>shadow</key>
				<dict>
					<key>Draws</key>
					<string>NO</string>
				</dict>
				<key>stroke</key>
				<dict>
					<key>Width</key>
					<real>0.5</real>
				</dict>
			</dict>
			<key>Text</key>
			<dict>
				<key>Text</key>
				<string>{\rtf1\ansi\ansicpg1252\cocoartf1038\cocoasubrtf360
{\fonttbl\f0\fswiss\fcharset0 Helvetica;}
{\colortbl;\red255\green255\blue255;}
\pard\tx560\tx1120\tx1680\tx2240\tx2800\tx3360\tx3920\tx4480\tx5040\tx5600\tx6160\tx6720\qc\pardirnatural

\f0\fs8 \cf0 M}</string>
			</dict>
		</dict>
		<dict>
			<key>Bounds</key>
			<string>{{21.7197, 321}, {30.8044, 11}}</string>
			<key>Class</key>
			<string>ShapedGraphic</string>
			<key>FitText</key>
			<string>Vertical</string>
			<key>Flow</key>
			<string>Resize</string>
			<key>FontInfo</key>
			<dict>
				<key>Font</key>
				<string>Helvetica-Bold</string>
				<key>Size</key>
				<real>8</real>
			</dict>
			<key>ID</key>
			<integer>101</integer>
			<key>Layer</key>
			<integer>32</integer>
			<key>Shape</key>
			<string>Rectangle</string>
			<key>Style</key>
			<dict>
				<key>fill</key>
				<dict>
					<key>Draws</key>
					<string>NO</string>
				</dict>
				<key>shadow</key>
				<dict>
					<key>Draws</key>
					<string>NO</string>
				</dict>
				<key>stroke</key>
				<dict>
					<key>Draws</key>
					<string>NO</string>
					<key>Width</key>
					<real>0.5</real>
				</dict>
			</dict>
			<key>Text</key>
			<dict>
				<key>Pad</key>
				<integer>0</integer>
				<key>Text</key>
				<string>{\rtf1\ansi\ansicpg1252\cocoartf1038\cocoasubrtf360
{\fonttbl\f0\fswiss\fcharset0 Helvetica;}
{\colortbl;\red255\green255\blue255;}
\pard\tx560\tx1120\tx1680\tx2240\tx2800\tx3360\tx3920\tx4480\tx5040\tx5600\tx6160\tx6720\qc\pardirnatural

\f0\b\fs18 \cf0 K-Ras}</string>
				<key>VerticalPad</key>
				<integer>0</integer>
			</dict>
		</dict>
		<dict>
			<key>Bounds</key>
			<string>{{12.618, 318.629}, {49.1313, 42.7072}}</string>
			<key>Class</key>
			<string>ShapedGraphic</string>
			<key>FontInfo</key>
			<dict>
				<key>Font</key>
				<string>Helvetica</string>
				<key>Size</key>
				<real>8</real>
			</dict>
			<key>ID</key>
			<integer>1738</integer>
			<key>Layer</key>
			<integer>32</integer>
			<key>Shape</key>
			<string>Rectangle</string>
			<key>Style</key>
			<dict>
				<key>shadow</key>
				<dict>
					<key>Draws</key>
					<string>NO</string>
				</dict>
				<key>stroke</key>
				<dict>
					<key>CornerRadius</key>
					<real>9</real>
					<key>Width</key>
					<real>0.5</real>
				</dict>
			</dict>
		</dict>
		<dict>
			<key>Bounds</key>
			<string>{{426.396, 460.387}, {21.794, 11.4767}}</string>
			<key>Class</key>
			<string>ShapedGraphic</string>
			<key>FontInfo</key>
			<dict>
				<key>Font</key>
				<string>Helvetica</string>
				<key>Size</key>
				<real>4</real>
			</dict>
			<key>ID</key>
			<integer>4407</integer>
			<key>Layer</key>
			<integer>34</integer>
			<key>Shape</key>
			<string>Rectangle</string>
			<key>Style</key>
			<dict>
				<key>shadow</key>
				<dict>
					<key>Draws</key>
					<string>NO</string>
				</dict>
				<key>stroke</key>
				<dict>
					<key>CornerRadius</key>
					<real>9</real>
					<key>Width</key>
					<real>0.5</real>
				</dict>
			</dict>
			<key>Text</key>
			<dict>
				<key>Text</key>
				<string>{\rtf1\ansi\ansicpg1252\cocoartf1038\cocoasubrtf360
{\fonttbl\f0\fswiss\fcharset0 Helvetica;}
{\colortbl;\red255\green255\blue255;}
\pard\tx560\tx1120\tx1680\tx2240\tx2800\tx3360\tx3920\tx4480\tx5040\tx5600\tx6160\tx6720\qc\pardirnatural

\f0\fs8 \cf0 RBD}</string>
			</dict>
		</dict>
		<dict>
			<key>Bounds</key>
			<string>{{450.28, 460.11}, {30.042, 11.4767}}</string>
			<key>Class</key>
			<string>ShapedGraphic</string>
			<key>FontInfo</key>
			<dict>
				<key>Font</key>
				<string>Helvetica</string>
				<key>Size</key>
				<real>4</real>
			</dict>
			<key>ID</key>
			<integer>4406</integer>
			<key>Layer</key>
			<integer>34</integer>
			<key>Shape</key>
			<string>Rectangle</string>
			<key>Style</key>
			<dict>
				<key>shadow</key>
				<dict>
					<key>Draws</key>
					<string>NO</string>
				</dict>
				<key>stroke</key>
				<dict>
					<key>CornerRadius</key>
					<real>9</real>
					<key>Width</key>
					<real>0.5</real>
				</dict>
			</dict>
			<key>Text</key>
			<dict>
				<key>Text</key>
				<string>{\rtf1\ansi\ansicpg1252\cocoartf1038\cocoasubrtf360
{\fonttbl\f0\fswiss\fcharset0 Helvetica;}
{\colortbl;\red255\green255\blue255;}
\pard\tx560\tx1120\tx1680\tx2240\tx2800\tx3360\tx3920\tx4480\tx5040\tx5600\tx6160\tx6720\qc\pardirnatural

\f0\fs8 \cf0 lipid kinase}</string>
			</dict>
		</dict>
		<dict>
			<key>Bounds</key>
			<string>{{384.636, 460.3}, {21.794, 11.4767}}</string>
			<key>Class</key>
			<string>ShapedGraphic</string>
			<key>FontInfo</key>
			<dict>
				<key>Font</key>
				<string>Helvetica</string>
				<key>Size</key>
				<real>4</real>
			</dict>
			<key>ID</key>
			<integer>4405</integer>
			<key>Layer</key>
			<integer>34</integer>
			<key>Shape</key>
			<string>Rectangle</string>
			<key>Style</key>
			<dict>
				<key>shadow</key>
				<dict>
					<key>Draws</key>
					<string>NO</string>
				</dict>
				<key>stroke</key>
				<dict>
					<key>CornerRadius</key>
					<real>9</real>
					<key>Width</key>
					<real>0.5</real>
				</dict>
			</dict>
			<key>Text</key>
			<dict>
				<key>Text</key>
				<string>{\rtf1\ansi\ansicpg1252\cocoartf1038\cocoasubrtf360
{\fonttbl\f0\fswiss\fcharset0 Helvetica;}
{\colortbl;\red255\green255\blue255;}
\pard\tx560\tx1120\tx1680\tx2240\tx2800\tx3360\tx3920\tx4480\tx5040\tx5600\tx6160\tx6720\qc\pardirnatural

\f0\fs8 \cf0 cSH2}</string>
			</dict>
		</dict>
		<dict>
			<key>Bounds</key>
			<string>{{360.77, 460.11}, {20.6667, 11.6667}}</string>
			<key>Class</key>
			<string>ShapedGraphic</string>
			<key>FontInfo</key>
			<dict>
				<key>Font</key>
				<string>Helvetica</string>
				<key>Size</key>
				<real>4</real>
			</dict>
			<key>ID</key>
			<integer>4404</integer>
			<key>Layer</key>
			<integer>34</integer>
			<key>Shape</key>
			<string>Rectangle</string>
			<key>Style</key>
			<dict>
				<key>shadow</key>
				<dict>
					<key>Draws</key>
					<string>NO</string>
				</dict>
				<key>stroke</key>
				<dict>
					<key>CornerRadius</key>
					<real>9</real>
					<key>Width</key>
					<real>0.5</real>
				</dict>
			</dict>
			<key>Text</key>
			<dict>
				<key>Text</key>
				<string>{\rtf1\ansi\ansicpg1252\cocoartf1038\cocoasubrtf360
{\fonttbl\f0\fswiss\fcharset0 Helvetica;}
{\colortbl;\red255\green255\blue255;}
\pard\tx560\tx1120\tx1680\tx2240\tx2800\tx3360\tx3920\tx4480\tx5040\tx5600\tx6160\tx6720\qc\pardirnatural

\f0\fs8 \cf0 nSH2}</string>
			</dict>
		</dict>
		<dict>
			<key>Bounds</key>
			<string>{{373.641, 451.823}, {20, 4.68432}}</string>
			<key>Class</key>
			<string>ShapedGraphic</string>
			<key>FontInfo</key>
			<dict>
				<key>Font</key>
				<string>Helvetica</string>
				<key>Size</key>
				<real>5</real>
			</dict>
			<key>ID</key>
			<integer>3825</integer>
			<key>Layer</key>
			<integer>34</integer>
			<key>Shape</key>
			<string>Rectangle</string>
			<key>Style</key>
			<dict>
				<key>fill</key>
				<dict>
					<key>Draws</key>
					<string>NO</string>
				</dict>
				<key>shadow</key>
				<dict>
					<key>Draws</key>
					<string>NO</string>
				</dict>
				<key>stroke</key>
				<dict>
					<key>Draws</key>
					<string>NO</string>
					<key>Width</key>
					<real>0.5</real>
				</dict>
			</dict>
			<key>Text</key>
			<dict>
				<key>Pad</key>
				<integer>0</integer>
				<key>Text</key>
				<string>{\rtf1\ansi\ansicpg1252\cocoartf1038\cocoasubrtf360
{\fonttbl\f0\fswiss\fcharset0 Helvetica;\f1\froman\fcharset0 TimesNewRomanPSMT;}
{\colortbl;\red255\green255\blue255;}
\pard\tx560\tx1120\tx1680\tx2240\tx2800\tx3360\tx3920\tx4480\tx5040\tx5600\tx6160\tx6720\qc\pardirnatural

\f0\fs10 \cf0 p85
\f1 \uc0\u945 }</string>
				<key>VerticalPad</key>
				<integer>0</integer>
			</dict>
		</dict>
		<dict>
			<key>Bounds</key>
			<string>{{439.693, 451.823}, {14, 7}}</string>
			<key>Class</key>
			<string>ShapedGraphic</string>
			<key>FitText</key>
			<string>YES</string>
			<key>Flow</key>
			<string>Resize</string>
			<key>FontInfo</key>
			<dict>
				<key>Font</key>
				<string>Helvetica</string>
				<key>Size</key>
				<real>5</real>
			</dict>
			<key>ID</key>
			<integer>3817</integer>
			<key>Layer</key>
			<integer>34</integer>
			<key>Shape</key>
			<string>Rectangle</string>
			<key>Style</key>
			<dict>
				<key>fill</key>
				<dict>
					<key>Draws</key>
					<string>NO</string>
				</dict>
				<key>shadow</key>
				<dict>
					<key>Draws</key>
					<string>NO</string>
				</dict>
				<key>stroke</key>
				<dict>
					<key>Draws</key>
					<string>NO</string>
					<key>Width</key>
					<real>0.5</real>
				</dict>
			</dict>
			<key>Text</key>
			<dict>
				<key>Pad</key>
				<integer>0</integer>
				<key>Text</key>
				<string>{\rtf1\ansi\ansicpg1252\cocoartf1038\cocoasubrtf360
{\fonttbl\f0\fswiss\fcharset0 Helvetica;\f1\froman\fcharset0 TimesNewRomanPSMT;}
{\colortbl;\red255\green255\blue255;}
\pard\tx560\tx1120\tx1680\tx2240\tx2800\tx3360\tx3920\tx4480\tx5040\tx5600\tx6160\tx6720\qc\pardirnatural

\f0\fs10 \cf0 p110
\f1 \uc0\u945 }</string>
				<key>VerticalPad</key>
				<integer>0</integer>
			</dict>
			<key>Wrap</key>
			<string>NO</string>
		</dict>
		<dict>
			<key>Bounds</key>
			<string>{{415.458, 448.762}, {70.0857, 26.181}}</string>
			<key>Class</key>
			<string>ShapedGraphic</string>
			<key>FontInfo</key>
			<dict>
				<key>Font</key>
				<string>Helvetica</string>
				<key>Size</key>
				<real>5</real>
			</dict>
			<key>ID</key>
			<integer>3816</integer>
			<key>Layer</key>
			<integer>34</integer>
			<key>Shape</key>
			<string>RoundRect</string>
			<key>Style</key>
			<dict>
				<key>shadow</key>
				<dict>
					<key>Draws</key>
					<string>NO</string>
				</dict>
				<key>stroke</key>
				<dict>
					<key>Width</key>
					<real>0.5</real>
				</dict>
			</dict>
			<key>Text</key>
			<dict>
				<key>VerticalPad</key>
				<integer>0</integer>
			</dict>
		</dict>
		<dict>
			<key>Bounds</key>
			<string>{{355.294, 448.762}, {56.8948, 25.064}}</string>
			<key>Class</key>
			<string>ShapedGraphic</string>
			<key>FontInfo</key>
			<dict>
				<key>Font</key>
				<string>Helvetica</string>
				<key>Size</key>
				<real>5</real>
			</dict>
			<key>ID</key>
			<integer>2817</integer>
			<key>Layer</key>
			<integer>34</integer>
			<key>Shape</key>
			<string>RoundRect</string>
			<key>Style</key>
			<dict>
				<key>shadow</key>
				<dict>
					<key>Draws</key>
					<string>NO</string>
				</dict>
				<key>stroke</key>
				<dict>
					<key>Width</key>
					<real>0.5</real>
				</dict>
			</dict>
			<key>Text</key>
			<dict>
				<key>VerticalPad</key>
				<integer>0</integer>
			</dict>
		</dict>
		<dict>
			<key>Bounds</key>
			<string>{{355.294, 477.75}, {11.28, 6.1554}}</string>
			<key>Class</key>
			<string>ShapedGraphic</string>
			<key>FontInfo</key>
			<dict>
				<key>Font</key>
				<string>Helvetica</string>
				<key>Size</key>
				<real>5</real>
			</dict>
			<key>ID</key>
			<integer>1892</integer>
			<key>Layer</key>
			<integer>34</integer>
			<key>Shape</key>
			<string>Rectangle</string>
			<key>Style</key>
			<dict>
				<key>shadow</key>
				<dict>
					<key>Draws</key>
					<string>NO</string>
				</dict>
				<key>stroke</key>
				<dict>
					<key>Width</key>
					<real>0.5</real>
				</dict>
			</dict>
			<key>Text</key>
			<dict>
				<key>Text</key>
				<string>{\rtf1\ansi\ansicpg1252\cocoartf1038\cocoasubrtf360
{\fonttbl\f0\fswiss\fcharset0 Helvetica;}
{\colortbl;\red255\green255\blue255;}
\pard\tx560\tx1120\tx1680\tx2240\tx2800\tx3360\tx3920\tx4480\tx5040\tx5600\tx6160\tx6720\qc\pardirnatural

\f0\fs8 \cf0 C}</string>
			</dict>
		</dict>
		<dict>
			<key>Bounds</key>
			<string>{{394.245, 434.424}, {55.0943, 11}}</string>
			<key>Class</key>
			<string>ShapedGraphic</string>
			<key>FitText</key>
			<string>Vertical</string>
			<key>Flow</key>
			<string>Resize</string>
			<key>FontInfo</key>
			<dict>
				<key>Font</key>
				<string>Helvetica-Bold</string>
				<key>Size</key>
				<real>8</real>
			</dict>
			<key>ID</key>
			<integer>156</integer>
			<key>Layer</key>
			<integer>34</integer>
			<key>Shape</key>
			<string>Rectangle</string>
			<key>Style</key>
			<dict>
				<key>fill</key>
				<dict>
					<key>Draws</key>
					<string>NO</string>
				</dict>
				<key>shadow</key>
				<dict>
					<key>Draws</key>
					<string>NO</string>
				</dict>
				<key>stroke</key>
				<dict>
					<key>Draws</key>
					<string>NO</string>
					<key>Width</key>
					<real>0.5</real>
				</dict>
			</dict>
			<key>Text</key>
			<dict>
				<key>Pad</key>
				<integer>0</integer>
				<key>Text</key>
				<string>{\rtf1\ansi\ansicpg1252\cocoartf1038\cocoasubrtf360
{\fonttbl\f0\fswiss\fcharset0 Helvetica;}
{\colortbl;\red255\green255\blue255;}
\pard\tx560\tx1120\tx1680\tx2240\tx2800\tx3360\tx3920\tx4480\tx5040\tx5600\tx6160\tx6720\qc\pardirnatural

\f0\b\fs18 \cf0 PI3K}</string>
				<key>VerticalPad</key>
				<integer>0</integer>
			</dict>
		</dict>
		<dict>
			<key>Bounds</key>
			<string>{{350, 431.833}, {139, 45.9171}}</string>
			<key>Class</key>
			<string>ShapedGraphic</string>
			<key>FontInfo</key>
			<dict>
				<key>Font</key>
				<string>Helvetica</string>
				<key>Size</key>
				<real>8</real>
			</dict>
			<key>ID</key>
			<integer>1739</integer>
			<key>Layer</key>
			<integer>34</integer>
			<key>Shape</key>
			<string>Rectangle</string>
			<key>Style</key>
			<dict>
				<key>shadow</key>
				<dict>
					<key>Draws</key>
					<string>NO</string>
				</dict>
				<key>stroke</key>
				<dict>
					<key>CornerRadius</key>
					<real>9</real>
					<key>Width</key>
					<real>0.5</real>
				</dict>
			</dict>
		</dict>
		<dict>
			<key>Class</key>
			<string>LineGraphic</string>
			<key>FontInfo</key>
			<dict>
				<key>Font</key>
				<string>Helvetica</string>
				<key>Size</key>
				<real>1</real>
			</dict>
			<key>ID</key>
			<integer>4449</integer>
			<key>Layer</key>
			<integer>35</integer>
			<key>Points</key>
			<array>
				<string>{71.1167, 467.562}</string>
				<string>{71.1167, 508.665}</string>
			</array>
			<key>Style</key>
			<dict>
				<key>stroke</key>
				<dict>
					<key>HeadArrow</key>
					<string>0</string>
					<key>TailArrow</key>
					<string>Box</string>
					<key>Width</key>
					<real>0.5</real>
				</dict>
			</dict>
		</dict>
		<dict>
			<key>Bounds</key>
			<string>{{63.1048, 508.111}, {14.1839, 7.06032}}</string>
			<key>Class</key>
			<string>ShapedGraphic</string>
			<key>FontInfo</key>
			<dict>
				<key>Font</key>
				<string>Helvetica</string>
				<key>Size</key>
				<real>4.8000001907348633</real>
			</dict>
			<key>ID</key>
			<integer>4448</integer>
			<key>Layer</key>
			<integer>35</integer>
			<key>Shape</key>
			<string>Rectangle</string>
			<key>Style</key>
			<dict>
				<key>fill</key>
				<dict>
					<key>Draws</key>
					<string>NO</string>
				</dict>
				<key>shadow</key>
				<dict>
					<key>Draws</key>
					<string>NO</string>
				</dict>
				<key>stroke</key>
				<dict>
					<key>Draws</key>
					<string>NO</string>
					<key>Width</key>
					<real>0.5</real>
				</dict>
			</dict>
			<key>Text</key>
			<dict>
				<key>Pad</key>
				<integer>0</integer>
				<key>Text</key>
				<string>{\rtf1\ansi\ansicpg1252\cocoartf1038\cocoasubrtf360
{\fonttbl\f0\fswiss\fcharset0 Helvetica;}
{\colortbl;\red255\green255\blue255;}
\pard\tx560\tx1120\tx1680\tx2240\tx2800\tx3360\tx3920\tx4480\tx5040\tx5600\tx6160\tx6720\qc\pardirnatural

\f0\fs9\fsmilli4800 \cf0 pS29}</string>
				<key>VerticalPad</key>
				<integer>0</integer>
			</dict>
		</dict>
		<dict>
			<key>Class</key>
			<string>LineGraphic</string>
			<key>FontInfo</key>
			<dict>
				<key>Font</key>
				<string>Helvetica</string>
				<key>Size</key>
				<real>1</real>
			</dict>
			<key>ID</key>
			<integer>4447</integer>
			<key>Layer</key>
			<integer>35</integer>
			<key>Points</key>
			<array>
				<string>{88.0307, 467.355}</string>
				<string>{88.0307, 508.458}</string>
			</array>
			<key>Style</key>
			<dict>
				<key>stroke</key>
				<dict>
					<key>HeadArrow</key>
					<string>0</string>
					<key>TailArrow</key>
					<string>Box</string>
					<key>Width</key>
					<real>0.5</real>
				</dict>
			</dict>
		</dict>
		<dict>
			<key>Bounds</key>
			<string>{{80.0249, 508.111}, {17, 7.06032}}</string>
			<key>Class</key>
			<string>ShapedGraphic</string>
			<key>FontInfo</key>
			<dict>
				<key>Font</key>
				<string>Helvetica</string>
				<key>Size</key>
				<real>4.8000001907348633</real>
			</dict>
			<key>ID</key>
			<integer>4446</integer>
			<key>Layer</key>
			<integer>35</integer>
			<key>Shape</key>
			<string>Rectangle</string>
			<key>Style</key>
			<dict>
				<key>fill</key>
				<dict>
					<key>Draws</key>
					<string>NO</string>
				</dict>
				<key>shadow</key>
				<dict>
					<key>Draws</key>
					<string>NO</string>
				</dict>
				<key>stroke</key>
				<dict>
					<key>Draws</key>
					<string>NO</string>
					<key>Width</key>
					<real>0.5</real>
				</dict>
			</dict>
			<key>Text</key>
			<dict>
				<key>Pad</key>
				<integer>0</integer>
				<key>Text</key>
				<string>{\rtf1\ansi\ansicpg1252\cocoartf1038\cocoasubrtf360
{\fonttbl\f0\fswiss\fcharset0 Helvetica;}
{\colortbl;\red255\green255\blue255;}
\pard\tx560\tx1120\tx1680\tx2240\tx2800\tx3360\tx3920\tx4480\tx5040\tx5600\tx6160\tx6720\qc\pardirnatural

\f0\fs9\fsmilli4800 \cf0 pS43}</string>
				<key>VerticalPad</key>
				<integer>0</integer>
			</dict>
		</dict>
		<dict>
			<key>Class</key>
			<string>LineGraphic</string>
			<key>FontInfo</key>
			<dict>
				<key>Font</key>
				<string>Helvetica</string>
				<key>Size</key>
				<real>1</real>
			</dict>
			<key>ID</key>
			<integer>4445</integer>
			<key>Layer</key>
			<integer>35</integer>
			<key>Points</key>
			<array>
				<string>{214.354, 466.826}</string>
				<string>{214.354, 507.929}</string>
			</array>
			<key>Style</key>
			<dict>
				<key>stroke</key>
				<dict>
					<key>HeadArrow</key>
					<string>0</string>
					<key>TailArrow</key>
					<string>Box</string>
					<key>Width</key>
					<real>0.5</real>
				</dict>
			</dict>
		</dict>
		<dict>
			<key>Bounds</key>
			<string>{{131.923, 507.928}, {19.3787, 7.06032}}</string>
			<key>Class</key>
			<string>ShapedGraphic</string>
			<key>FontInfo</key>
			<dict>
				<key>Font</key>
				<string>Helvetica</string>
				<key>Size</key>
				<real>4.8000001907348633</real>
			</dict>
			<key>ID</key>
			<integer>4444</integer>
			<key>Layer</key>
			<integer>35</integer>
			<key>Shape</key>
			<string>Rectangle</string>
			<key>Style</key>
			<dict>
				<key>fill</key>
				<dict>
					<key>Draws</key>
					<string>NO</string>
				</dict>
				<key>shadow</key>
				<dict>
					<key>Draws</key>
					<string>NO</string>
				</dict>
				<key>stroke</key>
				<dict>
					<key>Draws</key>
					<string>NO</string>
					<key>Width</key>
					<real>0.5</real>
				</dict>
			</dict>
			<key>Text</key>
			<dict>
				<key>Pad</key>
				<integer>0</integer>
				<key>Text</key>
				<string>{\rtf1\ansi\ansicpg1252\cocoartf1038\cocoasubrtf360
{\fonttbl\f0\fswiss\fcharset0 Helvetica;}
{\colortbl;\red255\green255\blue255;}
\pard\tx560\tx1120\tx1680\tx2240\tx2800\tx3360\tx3920\tx4480\tx5040\tx5600\tx6160\tx6720\qc\pardirnatural

\f0\fs9\fsmilli4800 \cf0 pS289}</string>
				<key>VerticalPad</key>
				<integer>0</integer>
			</dict>
		</dict>
		<dict>
			<key>Class</key>
			<string>LineGraphic</string>
			<key>FontInfo</key>
			<dict>
				<key>Font</key>
				<string>Helvetica</string>
				<key>Size</key>
				<real>1</real>
			</dict>
			<key>ID</key>
			<integer>4443</integer>
			<key>Layer</key>
			<integer>35</integer>
			<key>Points</key>
			<array>
				<string>{141.308, 466.826}</string>
				<string>{141.308, 507.928}</string>
			</array>
			<key>Style</key>
			<dict>
				<key>stroke</key>
				<dict>
					<key>HeadArrow</key>
					<string>0</string>
					<key>TailArrow</key>
					<string>Box</string>
					<key>Width</key>
					<real>0.5</real>
				</dict>
			</dict>
		</dict>
		<dict>
			<key>Bounds</key>
			<string>{{150.198, 507.2}, {19.3787, 7.06032}}</string>
			<key>Class</key>
			<string>ShapedGraphic</string>
			<key>FontInfo</key>
			<dict>
				<key>Font</key>
				<string>Helvetica</string>
				<key>Size</key>
				<real>4.8000001907348633</real>
			</dict>
			<key>ID</key>
			<integer>4442</integer>
			<key>Layer</key>
			<integer>35</integer>
			<key>Shape</key>
			<string>Rectangle</string>
			<key>Style</key>
			<dict>
				<key>fill</key>
				<dict>
					<key>Draws</key>
					<string>NO</string>
				</dict>
				<key>shadow</key>
				<dict>
					<key>Draws</key>
					<string>NO</string>
				</dict>
				<key>stroke</key>
				<dict>
					<key>Draws</key>
					<string>NO</string>
					<key>Width</key>
					<real>0.5</real>
				</dict>
			</dict>
			<key>Text</key>
			<dict>
				<key>Pad</key>
				<integer>0</integer>
				<key>Text</key>
				<string>{\rtf1\ansi\ansicpg1252\cocoartf1038\cocoasubrtf360
{\fonttbl\f0\fswiss\fcharset0 Helvetica;}
{\colortbl;\red255\green255\blue255;}
\pard\tx560\tx1120\tx1680\tx2240\tx2800\tx3360\tx3920\tx4480\tx5040\tx5600\tx6160\tx6720\qc\pardirnatural

\f0\fs9\fsmilli4800 \cf0 pS296}</string>
				<key>VerticalPad</key>
				<integer>0</integer>
			</dict>
		</dict>
		<dict>
			<key>Class</key>
			<string>LineGraphic</string>
			<key>FontInfo</key>
			<dict>
				<key>Font</key>
				<string>Helvetica</string>
				<key>Size</key>
				<real>1</real>
			</dict>
			<key>ID</key>
			<integer>4441</integer>
			<key>Layer</key>
			<integer>35</integer>
			<key>Points</key>
			<array>
				<string>{161.505, 466.826}</string>
				<string>{161.505, 507.929}</string>
			</array>
			<key>Style</key>
			<dict>
				<key>stroke</key>
				<dict>
					<key>HeadArrow</key>
					<string>0</string>
					<key>TailArrow</key>
					<string>Box</string>
					<key>Width</key>
					<real>0.5</real>
				</dict>
			</dict>
		</dict>
		<dict>
			<key>Bounds</key>
			<string>{{170.362, 507.2}, {19.3787, 7.06032}}</string>
			<key>Class</key>
			<string>ShapedGraphic</string>
			<key>FontInfo</key>
			<dict>
				<key>Font</key>
				<string>Helvetica</string>
				<key>Size</key>
				<real>4.8000001907348633</real>
			</dict>
			<key>ID</key>
			<integer>4440</integer>
			<key>Layer</key>
			<integer>35</integer>
			<key>Shape</key>
			<string>Rectangle</string>
			<key>Style</key>
			<dict>
				<key>fill</key>
				<dict>
					<key>Draws</key>
					<string>NO</string>
				</dict>
				<key>shadow</key>
				<dict>
					<key>Draws</key>
					<string>NO</string>
				</dict>
				<key>stroke</key>
				<dict>
					<key>Draws</key>
					<string>NO</string>
					<key>Width</key>
					<real>0.5</real>
				</dict>
			</dict>
			<key>Text</key>
			<dict>
				<key>Pad</key>
				<integer>0</integer>
				<key>Text</key>
				<string>{\rtf1\ansi\ansicpg1252\cocoartf1038\cocoasubrtf360
{\fonttbl\f0\fswiss\fcharset0 Helvetica;}
{\colortbl;\red255\green255\blue255;}
\pard\tx560\tx1120\tx1680\tx2240\tx2800\tx3360\tx3920\tx4480\tx5040\tx5600\tx6160\tx6720\qc\pardirnatural

\f0\fs9\fsmilli4800 \cf0 pS301}</string>
				<key>VerticalPad</key>
				<integer>0</integer>
			</dict>
		</dict>
		<dict>
			<key>Class</key>
			<string>LineGraphic</string>
			<key>FontInfo</key>
			<dict>
				<key>Font</key>
				<string>Helvetica</string>
				<key>Size</key>
				<real>1</real>
			</dict>
			<key>ID</key>
			<integer>4439</integer>
			<key>Layer</key>
			<integer>35</integer>
			<key>Points</key>
			<array>
				<string>{290.927, 465.998}</string>
				<string>{290.927, 507.101}</string>
			</array>
			<key>Style</key>
			<dict>
				<key>stroke</key>
				<dict>
					<key>HeadArrow</key>
					<string>0</string>
					<key>TailArrow</key>
					<string>Box</string>
					<key>Width</key>
					<real>0.5</real>
				</dict>
			</dict>
		</dict>
		<dict>
			<key>Bounds</key>
			<string>{{282.5, 507.101}, {16.333, 7.06032}}</string>
			<key>Class</key>
			<string>ShapedGraphic</string>
			<key>FontInfo</key>
			<dict>
				<key>Font</key>
				<string>Helvetica</string>
				<key>Size</key>
				<real>4.8000001907348633</real>
			</dict>
			<key>ID</key>
			<integer>4438</integer>
			<key>Layer</key>
			<integer>35</integer>
			<key>Shape</key>
			<string>Rectangle</string>
			<key>Style</key>
			<dict>
				<key>fill</key>
				<dict>
					<key>Draws</key>
					<string>NO</string>
				</dict>
				<key>shadow</key>
				<dict>
					<key>Draws</key>
					<string>NO</string>
				</dict>
				<key>stroke</key>
				<dict>
					<key>Draws</key>
					<string>NO</string>
					<key>Width</key>
					<real>0.5</real>
				</dict>
			</dict>
			<key>Text</key>
			<dict>
				<key>Pad</key>
				<integer>0</integer>
				<key>Text</key>
				<string>{\rtf1\ansi\ansicpg1252\cocoartf1038\cocoasubrtf360
{\fonttbl\f0\fswiss\fcharset0 Helvetica;}
{\colortbl;\red255\green255\blue255;}
\pard\tx560\tx1120\tx1680\tx2240\tx2800\tx3360\tx3920\tx4480\tx5040\tx5600\tx6160\tx6720\qc\pardirnatural

\f0\fs9\fsmilli4800 \cf0 pS642}</string>
				<key>VerticalPad</key>
				<integer>0</integer>
			</dict>
		</dict>
		<dict>
			<key>Class</key>
			<string>LineGraphic</string>
			<key>FontInfo</key>
			<dict>
				<key>Font</key>
				<string>Helvetica</string>
				<key>Size</key>
				<real>1</real>
			</dict>
			<key>ID</key>
			<integer>4433</integer>
			<key>Layer</key>
			<integer>35</integer>
			<key>Points</key>
			<array>
				<string>{121.976, 466.826}</string>
				<string>{121.976, 507.928}</string>
			</array>
			<key>Style</key>
			<dict>
				<key>stroke</key>
				<dict>
					<key>HeadArrow</key>
					<string>0</string>
					<key>TailArrow</key>
					<string>Box</string>
					<key>Width</key>
					<real>0.5</real>
				</dict>
			</dict>
		</dict>
		<dict>
			<key>Bounds</key>
			<string>{{113.821, 507.717}, {17.31, 7.06032}}</string>
			<key>Class</key>
			<string>ShapedGraphic</string>
			<key>FontInfo</key>
			<dict>
				<key>Font</key>
				<string>Helvetica</string>
				<key>Size</key>
				<real>4.8000001907348633</real>
			</dict>
			<key>ID</key>
			<integer>4432</integer>
			<key>Layer</key>
			<integer>35</integer>
			<key>Shape</key>
			<string>Rectangle</string>
			<key>Style</key>
			<dict>
				<key>fill</key>
				<dict>
					<key>Draws</key>
					<string>NO</string>
				</dict>
				<key>shadow</key>
				<dict>
					<key>Draws</key>
					<string>NO</string>
				</dict>
				<key>stroke</key>
				<dict>
					<key>Draws</key>
					<string>NO</string>
					<key>Width</key>
					<real>0.5</real>
				</dict>
			</dict>
			<key>Text</key>
			<dict>
				<key>Pad</key>
				<integer>0</integer>
				<key>Text</key>
				<string>{\rtf1\ansi\ansicpg1252\cocoartf1038\cocoasubrtf360
{\fonttbl\f0\fswiss\fcharset0 Helvetica;}
{\colortbl;\red255\green255\blue255;}
\pard\tx560\tx1120\tx1680\tx2240\tx2800\tx3360\tx3920\tx4480\tx5040\tx5600\tx6160\tx6720\qc\pardirnatural

\f0\fs9\fsmilli4800 \cf0 pS259}</string>
				<key>VerticalPad</key>
				<integer>0</integer>
			</dict>
		</dict>
		<dict>
			<key>Class</key>
			<string>LineGraphic</string>
			<key>FontInfo</key>
			<dict>
				<key>Font</key>
				<string>Helvetica</string>
				<key>Size</key>
				<real>1</real>
			</dict>
			<key>ID</key>
			<integer>4431</integer>
			<key>Layer</key>
			<integer>35</integer>
			<key>Points</key>
			<array>
				<string>{178.365, 466.826}</string>
				<string>{178.365, 507.929}</string>
			</array>
			<key>Style</key>
			<dict>
				<key>stroke</key>
				<dict>
					<key>HeadArrow</key>
					<string>0</string>
					<key>TailArrow</key>
					<string>Box</string>
					<key>Width</key>
					<real>0.5</real>
				</dict>
			</dict>
		</dict>
		<dict>
			<key>Bounds</key>
			<string>{{188.198, 507.2}, {18.989, 7.06032}}</string>
			<key>Class</key>
			<string>ShapedGraphic</string>
			<key>FontInfo</key>
			<dict>
				<key>Font</key>
				<string>Helvetica</string>
				<key>Size</key>
				<real>4.8000001907348633</real>
			</dict>
			<key>ID</key>
			<integer>4430</integer>
			<key>Layer</key>
			<integer>35</integer>
			<key>Shape</key>
			<string>Rectangle</string>
			<key>Style</key>
			<dict>
				<key>fill</key>
				<dict>
					<key>Draws</key>
					<string>NO</string>
				</dict>
				<key>shadow</key>
				<dict>
					<key>Draws</key>
					<string>NO</string>
				</dict>
				<key>stroke</key>
				<dict>
					<key>Draws</key>
					<string>NO</string>
					<key>Width</key>
					<real>0.5</real>
				</dict>
			</dict>
			<key>Text</key>
			<dict>
				<key>Pad</key>
				<integer>0</integer>
				<key>Text</key>
				<string>{\rtf1\ansi\ansicpg1252\cocoartf1038\cocoasubrtf360
{\fonttbl\f0\fswiss\fcharset0 Helvetica;}
{\colortbl;\red255\green255\blue255;}
\pard\tx560\tx1120\tx1680\tx2240\tx2800\tx3360\tx3920\tx4480\tx5040\tx5600\tx6160\tx6720\qc\pardirnatural

\f0\fs9\fsmilli4800 \cf0 pS338}</string>
				<key>VerticalPad</key>
				<integer>0</integer>
			</dict>
		</dict>
		<dict>
			<key>Class</key>
			<string>LineGraphic</string>
			<key>FontInfo</key>
			<dict>
				<key>Font</key>
				<string>Helvetica</string>
				<key>Size</key>
				<real>1</real>
			</dict>
			<key>ID</key>
			<integer>4429</integer>
			<key>Layer</key>
			<integer>35</integer>
			<key>Points</key>
			<array>
				<string>{196.891, 466.826}</string>
				<string>{196.891, 507.929}</string>
			</array>
			<key>Style</key>
			<dict>
				<key>stroke</key>
				<dict>
					<key>HeadArrow</key>
					<string>0</string>
					<key>TailArrow</key>
					<string>Box</string>
					<key>Width</key>
					<real>0.5</real>
				</dict>
			</dict>
		</dict>
		<dict>
			<key>Bounds</key>
			<string>{{209.021, 506.995}, {14, 7.06032}}</string>
			<key>Class</key>
			<string>ShapedGraphic</string>
			<key>FontInfo</key>
			<dict>
				<key>Font</key>
				<string>Helvetica</string>
				<key>Size</key>
				<real>4.8000001907348633</real>
			</dict>
			<key>ID</key>
			<integer>4428</integer>
			<key>Layer</key>
			<integer>35</integer>
			<key>Shape</key>
			<string>Rectangle</string>
			<key>Style</key>
			<dict>
				<key>fill</key>
				<dict>
					<key>Draws</key>
					<string>NO</string>
				</dict>
				<key>shadow</key>
				<dict>
					<key>Draws</key>
					<string>NO</string>
				</dict>
				<key>stroke</key>
				<dict>
					<key>Draws</key>
					<string>NO</string>
					<key>Width</key>
					<real>0.5</real>
				</dict>
			</dict>
			<key>Text</key>
			<dict>
				<key>Pad</key>
				<integer>0</integer>
				<key>Text</key>
				<string>{\rtf1\ansi\ansicpg1252\cocoartf1038\cocoasubrtf360
{\fonttbl\f0\fswiss\fcharset0 Helvetica;}
{\colortbl;\red255\green255\blue255;}
\pard\tx560\tx1120\tx1680\tx2240\tx2800\tx3360\tx3920\tx4480\tx5040\tx5600\tx6160\tx6720\qc\pardirnatural

\f0\fs9\fsmilli4800 \cf0 pY341}</string>
				<key>VerticalPad</key>
				<integer>0</integer>
			</dict>
		</dict>
		<dict>
			<key>Class</key>
			<string>LineGraphic</string>
			<key>FontInfo</key>
			<dict>
				<key>Font</key>
				<string>Helvetica</string>
				<key>Size</key>
				<real>1</real>
			</dict>
			<key>ID</key>
			<integer>4427</integer>
			<key>Layer</key>
			<integer>35</integer>
			<key>Points</key>
			<array>
				<string>{234.571, 466.412}</string>
				<string>{234.571, 507.515}</string>
			</array>
			<key>Style</key>
			<dict>
				<key>stroke</key>
				<dict>
					<key>HeadArrow</key>
					<string>0</string>
					<key>TailArrow</key>
					<string>Box</string>
					<key>Width</key>
					<real>0.5</real>
				</dict>
			</dict>
		</dict>
		<dict>
			<key>Bounds</key>
			<string>{{226.215, 507.409}, {15.6848, 7.06032}}</string>
			<key>Class</key>
			<string>ShapedGraphic</string>
			<key>FontInfo</key>
			<dict>
				<key>Font</key>
				<string>Helvetica</string>
				<key>Size</key>
				<real>4.8000001907348633</real>
			</dict>
			<key>ID</key>
			<integer>4426</integer>
			<key>Layer</key>
			<integer>35</integer>
			<key>Shape</key>
			<string>Rectangle</string>
			<key>Style</key>
			<dict>
				<key>fill</key>
				<dict>
					<key>Draws</key>
					<string>NO</string>
				</dict>
				<key>shadow</key>
				<dict>
					<key>Draws</key>
					<string>NO</string>
				</dict>
				<key>stroke</key>
				<dict>
					<key>Draws</key>
					<string>NO</string>
					<key>Width</key>
					<real>0.5</real>
				</dict>
			</dict>
			<key>Text</key>
			<dict>
				<key>Pad</key>
				<integer>0</integer>
				<key>Text</key>
				<string>{\rtf1\ansi\ansicpg1252\cocoartf1038\cocoasubrtf360
{\fonttbl\f0\fswiss\fcharset0 Helvetica;}
{\colortbl;\red255\green255\blue255;}
\pard\tx560\tx1120\tx1680\tx2240\tx2800\tx3360\tx3920\tx4480\tx5040\tx5600\tx6160\tx6720\qc\pardirnatural

\f0\fs9\fsmilli4800 \cf0 pS471}</string>
				<key>VerticalPad</key>
				<integer>0</integer>
			</dict>
		</dict>
		<dict>
			<key>Class</key>
			<string>LineGraphic</string>
			<key>FontInfo</key>
			<dict>
				<key>Font</key>
				<string>Helvetica</string>
				<key>Size</key>
				<real>1</real>
			</dict>
			<key>ID</key>
			<integer>4425</integer>
			<key>Layer</key>
			<integer>35</integer>
			<key>Points</key>
			<array>
				<string>{254.748, 465.998}</string>
				<string>{254.748, 507.101}</string>
			</array>
			<key>Style</key>
			<dict>
				<key>stroke</key>
				<dict>
					<key>HeadArrow</key>
					<string>0</string>
					<key>TailArrow</key>
					<string>Box</string>
					<key>Width</key>
					<real>0.5</real>
				</dict>
			</dict>
		</dict>
		<dict>
			<key>Bounds</key>
			<string>{{247.081, 507.101}, {16.333, 7.06032}}</string>
			<key>Class</key>
			<string>ShapedGraphic</string>
			<key>FontInfo</key>
			<dict>
				<key>Font</key>
				<string>Helvetica</string>
				<key>Size</key>
				<real>4.8000001907348633</real>
			</dict>
			<key>ID</key>
			<integer>4424</integer>
			<key>Layer</key>
			<integer>35</integer>
			<key>Shape</key>
			<string>Rectangle</string>
			<key>Style</key>
			<dict>
				<key>fill</key>
				<dict>
					<key>Draws</key>
					<string>NO</string>
				</dict>
				<key>shadow</key>
				<dict>
					<key>Draws</key>
					<string>NO</string>
				</dict>
				<key>stroke</key>
				<dict>
					<key>Draws</key>
					<string>NO</string>
					<key>Width</key>
					<real>0.5</real>
				</dict>
			</dict>
			<key>Text</key>
			<dict>
				<key>Pad</key>
				<integer>0</integer>
				<key>Text</key>
				<string>{\rtf1\ansi\ansicpg1252\cocoartf1038\cocoasubrtf360
{\fonttbl\f0\fswiss\fcharset0 Helvetica;}
{\colortbl;\red255\green255\blue255;}
\pard\tx560\tx1120\tx1680\tx2240\tx2800\tx3360\tx3920\tx4480\tx5040\tx5600\tx6160\tx6720\qc\pardirnatural

\f0\fs9\fsmilli4800 \cf0 pT491}</string>
				<key>VerticalPad</key>
				<integer>0</integer>
			</dict>
		</dict>
		<dict>
			<key>Class</key>
			<string>LineGraphic</string>
			<key>FontInfo</key>
			<dict>
				<key>Font</key>
				<string>Helvetica</string>
				<key>Size</key>
				<real>1</real>
			</dict>
			<key>ID</key>
			<integer>1684</integer>
			<key>Layer</key>
			<integer>35</integer>
			<key>Points</key>
			<array>
				<string>{273.099, 466.412}</string>
				<string>{273.099, 507.515}</string>
			</array>
			<key>Style</key>
			<dict>
				<key>stroke</key>
				<dict>
					<key>HeadArrow</key>
					<string>0</string>
					<key>TailArrow</key>
					<string>Box</string>
					<key>Width</key>
					<real>0.5</real>
				</dict>
			</dict>
		</dict>
		<dict>
			<key>Bounds</key>
			<string>{{266.024, 507.409}, {14.1839, 7.06032}}</string>
			<key>Class</key>
			<string>ShapedGraphic</string>
			<key>FontInfo</key>
			<dict>
				<key>Font</key>
				<string>Helvetica</string>
				<key>Size</key>
				<real>4.8000001907348633</real>
			</dict>
			<key>ID</key>
			<integer>1675</integer>
			<key>Layer</key>
			<integer>35</integer>
			<key>Shape</key>
			<string>Rectangle</string>
			<key>Style</key>
			<dict>
				<key>fill</key>
				<dict>
					<key>Draws</key>
					<string>NO</string>
				</dict>
				<key>shadow</key>
				<dict>
					<key>Draws</key>
					<string>NO</string>
				</dict>
				<key>stroke</key>
				<dict>
					<key>Draws</key>
					<string>NO</string>
					<key>Width</key>
					<real>0.5</real>
				</dict>
			</dict>
			<key>Text</key>
			<dict>
				<key>Pad</key>
				<integer>0</integer>
				<key>Text</key>
				<string>{\rtf1\ansi\ansicpg1252\cocoartf1038\cocoasubrtf360
{\fonttbl\f0\fswiss\fcharset0 Helvetica;}
{\colortbl;\red255\green255\blue255;}
\pard\tx560\tx1120\tx1680\tx2240\tx2800\tx3360\tx3920\tx4480\tx5040\tx5600\tx6160\tx6720\qc\pardirnatural

\f0\fs9\fsmilli4800 \cf0 pS494}</string>
				<key>VerticalPad</key>
				<integer>0</integer>
			</dict>
		</dict>
		<dict>
			<key>Bounds</key>
			<string>{{89.998, 446.859}, {28.621, 25.5526}}</string>
			<key>Class</key>
			<string>ShapedGraphic</string>
			<key>FontInfo</key>
			<dict>
				<key>Font</key>
				<string>Helvetica</string>
				<key>Size</key>
				<real>6</real>
			</dict>
			<key>ID</key>
			<integer>3826</integer>
			<key>Layer</key>
			<integer>35</integer>
			<key>Shape</key>
			<string>RoundRect</string>
			<key>Style</key>
			<dict>
				<key>shadow</key>
				<dict>
					<key>Draws</key>
					<string>NO</string>
				</dict>
				<key>stroke</key>
				<dict>
					<key>Width</key>
					<real>0.5</real>
				</dict>
			</dict>
			<key>Text</key>
			<dict>
				<key>Text</key>
				<string>{\rtf1\ansi\ansicpg1252\cocoartf1038\cocoasubrtf360
{\fonttbl\f0\fswiss\fcharset0 Helvetica;}
{\colortbl;\red255\green255\blue255;}
\pard\tx560\tx1120\tx1680\tx2240\tx2800\tx3360\tx3920\tx4480\tx5040\tx5600\tx6160\tx6720\qc\pardirnatural

\f0\fs10 \cf0 RBD}</string>
				<key>VerticalPad</key>
				<integer>0</integer>
			</dict>
		</dict>
		<dict>
			<key>Bounds</key>
			<string>{{217.185, 446.311}, {68.609, 25.5526}}</string>
			<key>Class</key>
			<string>ShapedGraphic</string>
			<key>FontInfo</key>
			<dict>
				<key>Font</key>
				<string>Helvetica</string>
				<key>Size</key>
				<real>6</real>
			</dict>
			<key>ID</key>
			<integer>2819</integer>
			<key>Layer</key>
			<integer>35</integer>
			<key>Shape</key>
			<string>RoundRect</string>
			<key>Style</key>
			<dict>
				<key>shadow</key>
				<dict>
					<key>Draws</key>
					<string>NO</string>
				</dict>
				<key>stroke</key>
				<dict>
					<key>Width</key>
					<real>0.5</real>
				</dict>
			</dict>
			<key>Text</key>
			<dict>
				<key>Text</key>
				<string>{\rtf1\ansi\ansicpg1252\cocoartf1038\cocoasubrtf360
{\fonttbl\f0\fswiss\fcharset0 Helvetica;}
{\colortbl;\red255\green255\blue255;}
\pard\tx560\tx1120\tx1680\tx2240\tx2800\tx3360\tx3920\tx4480\tx5040\tx5600\tx6160\tx6720\qc\pardirnatural

\f0\fs10 \cf0 S/T kinase}</string>
				<key>VerticalPad</key>
				<integer>0</integer>
			</dict>
		</dict>
		<dict>
			<key>Bounds</key>
			<string>{{57.6725, 475.302}, {11.28, 6.1554}}</string>
			<key>Class</key>
			<string>ShapedGraphic</string>
			<key>FontInfo</key>
			<dict>
				<key>Font</key>
				<string>Helvetica</string>
				<key>Size</key>
				<real>2</real>
			</dict>
			<key>ID</key>
			<integer>1893</integer>
			<key>Layer</key>
			<integer>35</integer>
			<key>Shape</key>
			<string>Rectangle</string>
			<key>Style</key>
			<dict>
				<key>shadow</key>
				<dict>
					<key>Draws</key>
					<string>NO</string>
				</dict>
				<key>stroke</key>
				<dict>
					<key>Width</key>
					<real>0.5</real>
				</dict>
			</dict>
			<key>Text</key>
			<dict>
				<key>Text</key>
				<string>{\rtf1\ansi\ansicpg1252\cocoartf1038\cocoasubrtf360
{\fonttbl\f0\fswiss\fcharset0 Helvetica;}
{\colortbl;\red255\green255\blue255;}
\pard\tx560\tx1120\tx1680\tx2240\tx2800\tx3360\tx3920\tx4480\tx5040\tx5600\tx6160\tx6720\qc\pardirnatural

\f0\fs8 \cf0 C}</string>
			</dict>
		</dict>
		<dict>
			<key>Bounds</key>
			<string>{{166.728, 436.393}, {33.3406, 11}}</string>
			<key>Class</key>
			<string>ShapedGraphic</string>
			<key>FitText</key>
			<string>Vertical</string>
			<key>Flow</key>
			<string>Resize</string>
			<key>FontInfo</key>
			<dict>
				<key>Font</key>
				<string>Helvetica-Bold</string>
				<key>Size</key>
				<real>5</real>
			</dict>
			<key>ID</key>
			<integer>108</integer>
			<key>Layer</key>
			<integer>35</integer>
			<key>Shape</key>
			<string>Rectangle</string>
			<key>Style</key>
			<dict>
				<key>fill</key>
				<dict>
					<key>Draws</key>
					<string>NO</string>
				</dict>
				<key>shadow</key>
				<dict>
					<key>Draws</key>
					<string>NO</string>
				</dict>
				<key>stroke</key>
				<dict>
					<key>Draws</key>
					<string>NO</string>
					<key>Width</key>
					<real>0.5</real>
				</dict>
			</dict>
			<key>Text</key>
			<dict>
				<key>Pad</key>
				<integer>0</integer>
				<key>Text</key>
				<string>{\rtf1\ansi\ansicpg1252\cocoartf1038\cocoasubrtf360
{\fonttbl\f0\fswiss\fcharset0 Helvetica;}
{\colortbl;\red255\green255\blue255;}
\pard\tx560\tx1120\tx1680\tx2240\tx2800\tx3360\tx3920\tx4480\tx5040\tx5600\tx6160\tx6720\qc\pardirnatural

\f0\b\fs18 \cf0 Raf-1}</string>
				<key>VerticalPad</key>
				<integer>0</integer>
			</dict>
		</dict>
		<dict>
			<key>Bounds</key>
			<string>{{53.2371, 432.635}, {246.35, 42.6667}}</string>
			<key>Class</key>
			<string>ShapedGraphic</string>
			<key>FontInfo</key>
			<dict>
				<key>Font</key>
				<string>Helvetica</string>
				<key>Size</key>
				<real>5</real>
			</dict>
			<key>ID</key>
			<integer>1740</integer>
			<key>Layer</key>
			<integer>35</integer>
			<key>Shape</key>
			<string>Rectangle</string>
			<key>Style</key>
			<dict>
				<key>shadow</key>
				<dict>
					<key>Draws</key>
					<string>NO</string>
				</dict>
				<key>stroke</key>
				<dict>
					<key>CornerRadius</key>
					<real>9</real>
					<key>Width</key>
					<real>0.5</real>
				</dict>
			</dict>
		</dict>
		<dict>
			<key>Class</key>
			<string>Group</string>
			<key>Graphics</key>
			<array>
				<dict>
					<key>Class</key>
					<string>Group</string>
					<key>Graphics</key>
					<array>
						<dict>
							<key>AllowConnections</key>
							<string>NO</string>
							<key>AllowLabelDrop</key>
							<false/>
							<key>AllowToConnect</key>
							<false/>
							<key>Class</key>
							<string>LineGraphic</string>
							<key>ID</key>
							<integer>5148</integer>
							<key>Points</key>
							<array>
								<string>{429.317, 574.099}</string>
								<string>{426.397, 570.734}</string>
							</array>
							<key>Style</key>
							<dict>
								<key>stroke</key>
								<dict>
									<key>HeadArrow</key>
									<string>0</string>
									<key>TailArrow</key>
									<string>0</string>
									<key>Width</key>
									<real>0.5</real>
								</dict>
							</dict>
						</dict>
						<dict>
							<key>AllowConnections</key>
							<string>NO</string>
							<key>AllowLabelDrop</key>
							<false/>
							<key>AllowToConnect</key>
							<false/>
							<key>Class</key>
							<string>LineGraphic</string>
							<key>ID</key>
							<integer>5149</integer>
							<key>OrthogonalBarAutomatic</key>
							<true/>
							<key>OrthogonalBarPoint</key>
							<string>{0, 0}</string>
							<key>OrthogonalBarPosition</key>
							<real>-1</real>
[truncated: 175,311 more chars]
