# Supplementary material for: Specification, annotation, visualization and simulation of a large rule-based model for ERBB receptor signaling
Source: BMC Syst Biol. 2012 Aug 22;6:107. doi: 10.1186/1752-0509-6-107 (PMC3485121; doi:10.1186/1752-0509-6-107)
Supplement: Additional file 2 — ModelGuideWiki.zip. This archive file provides a copy of the files available online (https://modeling.tgen.org). These files serve to annotate the model. (ZIP 759 kb) [file 1752-0509-6-107-S2.zip › ModelGuideWiki/DOGS/DOG source files/Akt1.XML]

<?xml version="1.0" encoding="UTF-8"?>
<project version="DOG 1.0">
    <component type="protein">
        <length color="255,255,255" height="30" size="12">480</length>
    </component>
    <component type="note">
        <text color="0,0,0" direction="Up" height="75" size="24" style="Bold">Akt1</text>
    </component>
    <component type="domain">
        <start direction="Up">5</start>
        <end direction="Up">108</end>
        <name color="153,153,255" direction="Center" size="14">PH</name>
    </component>
    <component type="domain">
        <start direction="Down">150</start>
        <end direction="Down">408</end>
        <name color="153,255,255" direction="Center" size="14">S/T kinase</name>
    </component>
    <component type="domain">
        <start direction="Hide">408</start>
        <end direction="Hide">480</end>
        <name color="153,204,0" direction="Hide" size="14"> AGC-kinase C-terminal</name>
    </component>
    <component type="site">
        <position height="30" line="Show">444</position>
        <text color="204,204,0" direction="Top" size="12">AGC-kinase C-terminal tail</text>
    </component>
    <component type="site">
        <position height="30" line="Show">308</position>
        <text color="0,204,255" direction="Top" size="14">T308</text>
    </component>
    <component type="site">
        <position height="30" line="Show">473</position>
        <text color="0,204,204" direction="BottomLeft" size="14">S473</text>
    </component>
</project>
