# Supplementary material for: Specification, annotation, visualization and simulation of a large rule-based model for ERBB receptor signaling
Source: BMC Syst Biol. 2012 Aug 22;6:107. doi: 10.1186/1752-0509-6-107 (PMC3485121; doi:10.1186/1752-0509-6-107)
Supplement: Additional file 2 — ModelGuideWiki.zip. This archive file provides a copy of the files available online (https://modeling.tgen.org). These files serve to annotate the model. (ZIP 759 kb) [file 1752-0509-6-107-S2.zip › ModelGuideWiki/DOGS/DOG source files/ErbB4.XML]

<?xml version="1.0" encoding="UTF-8"?>
<project version="DOG 1.0">
    <component type="protein">
        <length color="255,255,255" height="30" size="12">1283</length>
    </component>
    <component type="note">
        <text color="0,0,0" direction="Up" height="75" size="24" style="Bold">ErbB4</text>
    </component>
    <component type="domain">
        <start direction="Hide">627</start>
        <end direction="Hide">650</end>
        <name color="0,0,0" direction="Hide" size="14">TM</name>
    </component>
    <component type="domain">
        <start direction="Down">693</start>
        <end direction="Down">960</end>
        <name color="255,0,51" direction="Center" size="14">Y kinase</name>
    </component>
    <component type="site">
        <position height="30" line="Show">1031</position>
        <text color="255,0,102" direction="TopLeft" size="14">Y1056</text>
    </component>
    <component type="site">
        <position height="30" line="Show">1163</position>
        <text color="255,0,102" direction="Top" size="14">Y1188</text>
    </component>
    <component type="site">
        <position height="30" line="Show">1217</position>
        <text color="255,0,102" direction="TopRight" size="14">Y1242</text>
    </component>
    <component type="site">
        <position height="30" line="Hide">1241</position>
        <text color="255,255,255" direction="BottomLeft" size="14">Y1260</text>
    </component>
    <component type="site">
        <position height="30" line="Hide">1257</position>
        <text color="255,255,255" direction="Bottom" size="14">Y1276</text>
    </component>
    <component type="site">
        <position height="50" line="Hide">1270</position>
        <text color="255,255,255" direction="Top" size="14">Y1289</text>
    </component>
    <component type="domain">
        <start direction="Hide">1</start>
        <end direction="Hide">165</end>
        <name color="102,102,102" direction="Center" size="14">I/L1</name>
    </component>
    <component type="domain">
        <start direction="Hide">310</start>
        <end direction="Hide">480</end>
        <name color="102,102,102" direction="Center" size="14">III/L2</name>
    </component>
    <component type="domain">
        <start direction="Hide">165</start>
        <end direction="Hide">310</end>
        <name color="204,204,204" direction="Center" size="14">II/CR1</name>
    </component>
    <component type="domain">
        <start direction="Hide">480</start>
        <end direction="Down">625</end>
        <name color="204,204,204" direction="Center" size="14">IV/CR2</name>
    </component>
    <component type="site">
        <position height="30" line="Show">1,625</position>
        <text color="0,0,0" direction="Top" size="14">ectodomain</text>
    </component>
    <component type="site">
        <position height="30" line="Show">1</position>
        <text color="0,0,255" direction="Top" size="18">26</text>
    </component>
    <component type="site">
        <position height="30" line="Show">1283</position>
        <text color="0,0,255" direction="Bottom" size="18">1308</text>
    </component>
    <component type="site">
        <position height="30" line="Hide">1309</position>
        <text color="255,255,255" direction="TopRight" size="14">Y1328</text>
    </component>
</project>
