# Supplementary material for: Specification, annotation, visualization and simulation of a large rule-based model for ERBB receptor signaling
Source: BMC Syst Biol. 2012 Aug 22;6:107. doi: 10.1186/1752-0509-6-107 (PMC3485121; doi:10.1186/1752-0509-6-107)
Supplement: Additional file 2 — ModelGuideWiki.zip. This archive file provides a copy of the files available online (https://modeling.tgen.org). These files serve to annotate the model. (ZIP 759 kb) [file 1752-0509-6-107-S2.zip › ModelGuideWiki/DOGS/DOG source files/KRas.XML]

<?xml version="1.0" encoding="UTF-8"?>
<project version="DOG 1.0">
    <component type="protein">
        <length color="128,128,128" height="30" size="12">186</length>
    </component>
    <component type="note">
        <text color="0,0,0" direction="Up" height="75" size="32" style="Bold">K-Ras</text>
    </component>
    <component type="domain">
        <start direction="Hide">2</start>
        <end direction="Down">166</end>
        <name color="255,255,0" direction="Center" size="14">GTPase</name>
    </component>
    <component type="site">
        <position height="30" line="Show">10,17</position>
        <text color="0,0,255" direction="Top" size="12">G1</text>
    </component>
    <component type="site">
        <position height="30" line="Show">35</position>
        <text color="0,0,255" direction="Top" size="12">G2</text>
    </component>
    <component type="site">
        <position height="30" line="Show">57,60</position>
        <text color="0,0,255" direction="Top" size="12">G3</text>
    </component>
    <component type="site">
        <position height="30" line="Show">116,119</position>
        <text color="0,0,255" direction="Top" size="12">G4</text>
    </component>
    <component type="site">
        <position height="30" line="Show">145,147</position>
        <text color="0,0,255" direction="Top" size="12">G5</text>
    </component>
    <component type="site">
        <position height="30" line="Show">166,185</position>
        <text color="0,0,0" direction="Top" size="12">hypervariable</text>
    </component>
</project>
