# Supplementary material for: Specification, annotation, visualization and simulation of a large rule-based model for ERBB receptor signaling
Source: BMC Syst Biol. 2012 Aug 22;6:107. doi: 10.1186/1752-0509-6-107 (PMC3485121; doi:10.1186/1752-0509-6-107)
Supplement: Additional file 2 — ModelGuideWiki.zip. This archive file provides a copy of the files available online (https://modeling.tgen.org). These files serve to annotate the model. (ZIP 759 kb) [file 1752-0509-6-107-S2.zip › ModelGuideWiki/DOGS/DOG source files/MEK1.XML]

<?xml version="1.0" encoding="UTF-8"?>
<project version="DOG 1.0">
    <component type="protein">
        <length color="128,128,128" height="30" size="12">393</length>
    </component>
    <component type="note">
        <text color="0,0,0" direction="Up" height="75" size="32" style="Bold">MEK1</text>
    </component>
    <component type="domain">
        <start direction="Down">68</start>
        <end direction="Down">361</end>
        <name color="0,153,153" direction="Center" size="14">dual specificity kinase</name>
    </component>
    <component type="site">
        <position height="30" line="Show">218</position>
        <text color="0,153,153" direction="BottomLeft" size="14">S218</text>
    </component>
    <component type="site">
        <position height="30" line="Show">222</position>
        <text color="0,153,153" direction="BottomRight" size="14">S222</text>
    </component>
    <component type="site">
        <position height="30" line="Show">292</position>
        <text color="0,255,255" direction="Top" size="14">T292</text>
    </component>
    <component type="site">
        <position height="30" line="Hide">298</position>
        <text color="255,255,255" direction="TopRight" size="18">S298</text>
    </component>
    <component type="site">
        <position height="30" line="Hide">262,307</position>
        <text color="255,255,255" direction="Bottom" size="18">PRR</text>
    </component>
    <component type="site">
        <position height="30" line="Show">1,15</position>
        <text color="0,0,0" direction="Top" size="14">D</text>
    </component>
</project>
