# Supplementary material for: Specification, annotation, visualization and simulation of a large rule-based model for ERBB receptor signaling
Source: BMC Syst Biol. 2012 Aug 22;6:107. doi: 10.1186/1752-0509-6-107 (PMC3485121; doi:10.1186/1752-0509-6-107)
Supplement: Additional file 2 — ModelGuideWiki.zip. This archive file provides a copy of the files available online (https://modeling.tgen.org). These files serve to annotate the model. (ZIP 759 kb) [file 1752-0509-6-107-S2.zip › ModelGuideWiki/DOGS/DOG source files/p110alpha.XML]

<?xml version="1.0" encoding="UTF-8"?>
<project version="DOG 1.0">
    <component type="protein">
        <length color="255,255,255" height="30" size="12">1068</length>
    </component>
    <component type="note">
        <text color="0,0,0" direction="Up" height="75" size="24" style="Bold">p110</text>
    </component>
    <component type="domain">
        <start direction="Hide">1</start>
        <end direction="Down">109</end>
        <name color="153,255,204" direction="Center" size="14">ABD</name>
    </component>
    <component type="domain">
        <start direction="Up">133</start>
        <end direction="Up">314</end>
        <name color="255,204,51" direction="Center" size="14">RBD</name>
    </component>
    <component type="domain">
        <start direction="Down">319</start>
        <end direction="Down">428</end>
        <name color="204,204,204" direction="Center" size="14">C2</name>
    </component>
    <component type="domain">
        <start direction="Hide">428</start>
        <end direction="Hide">797</end>
        <name color="255,255,255" direction="Center" size="14">Helical</name>
    </component>
    <component type="domain">
        <start direction="Down">797</start>
        <end direction="Hide">1068</end>
        <name color="0,204,153" direction="Center" size="14">PI3Kc</name>
    </component>
</project>
