# Supplementary material for: Specification, annotation, visualization and simulation of a large rule-based model for ERBB receptor signaling
Source: BMC Syst Biol. 2012 Aug 22;6:107. doi: 10.1186/1752-0509-6-107 (PMC3485121; doi:10.1186/1752-0509-6-107)
Supplement: Additional file 2 — ModelGuideWiki.zip. This archive file provides a copy of the files available online (https://modeling.tgen.org). These files serve to annotate the model. (ZIP 759 kb) [file 1752-0509-6-107-S2.zip › ModelGuideWiki/DOGS/DOG source files/p85alpha.XML]

<?xml version="1.0" encoding="UTF-8"?>
<project version="DOG 1.0">
    <component type="protein">
        <length color="255,255,255" height="30" size="12">724</length>
    </component>
    <component type="note">
        <text color="0,0,0" direction="Up" height="75" size="24" style="Bold">p85</text>
    </component>
    <component type="domain">
        <start direction="Up">3</start>
        <end direction="Up">79</end>
        <name color="255,102,0" direction="Center" size="14">SH3</name>
    </component>
    <component type="domain">
        <start direction="Down">113</start>
        <end direction="Down">301</end>
        <name color="255,255,204" direction="Center" size="14">BH/RhoGAP</name>
    </component>
    <component type="domain">
        <start direction="Up">333</start>
        <end direction="Up">428</end>
        <name color="255,204,204" direction="Center" size="14">nSH2</name>
    </component>
    <component type="domain">
        <start direction="Hide">428</start>
        <end direction="Hide">624</end>
        <name color="255,255,255" direction="Center" size="14">iSH2</name>
    </component>
    <component type="domain">
        <start direction="Up">624</start>
        <end direction="Up">718</end>
        <name color="255,204,204" direction="Center" size="14">cSH2</name>
    </component>
</project>
