# Supplementary material for: Specification, annotation, visualization and simulation of a large rule-based model for ERBB receptor signaling
Source: BMC Syst Biol. 2012 Aug 22;6:107. doi: 10.1186/1752-0509-6-107 (PMC3485121; doi:10.1186/1752-0509-6-107)
Supplement: Additional file 2 — ModelGuideWiki.zip. This archive file provides a copy of the files available online (https://modeling.tgen.org). These files serve to annotate the model. (ZIP 759 kb) [file 1752-0509-6-107-S2.zip › ModelGuideWiki/DOGS/DOG source files/Raf1.XML]

<?xml version="1.0" encoding="UTF-8"?>
<project version="DOG 1.0">
    <component type="protein">
        <length color="128,128,128" height="30" size="12">648</length>
    </component>
    <component type="domain">
        <start direction="Down">349</start>
        <end direction="Down">609</end>
        <name color="0,255,255" direction="Center" size="14">S/T kinase</name>
    </component>
    <component type="site">
        <position height="30" line="Show">29</position>
        <text color="0,153,153" direction="Bottom" size="14">S29</text>
    </component>
    <component type="site">
        <position height="30" line="Show">43</position>
        <text color="0,153,153" direction="BottomRight" size="14">S43</text>
    </component>
    <component type="site">
        <position height="30" line="Show">289</position>
        <text color="0,153,153" direction="Bottom" size="14">S289</text>
    </component>
    <component type="site">
        <position height="30" line="Show">296</position>
        <text color="51,255,255" direction="Top" size="14">S296</text>
    </component>
    <component type="site">
        <position height="30" line="Show">301</position>
        <text color="0,153,153" direction="BottomRight" size="14">S301</text>
    </component>
    <component type="site">
        <position height="30" line="Show">642</position>
        <text color="0,153,153" direction="BottomLeft" size="14">S642</text>
    </component>
    <component type="note">
        <text color="0,0,0" direction="Up" height="75" size="32" style="Bold">Raf-1</text>
    </component>
    <component type="site">
        <position height="50" line="Show">259</position>
        <text color="51,102,255" direction="BottomLeft" size="14">S259</text>
    </component>
    <component type="site">
        <position height="30" line="Show">338</position>
        <text color="51,255,255" direction="Top" size="14">S338</text>
    </component>
    <component type="site">
        <position height="30" line="Show">491</position>
        <text color="51,255,255" direction="Top" size="14">T491</text>
    </component>
    <component type="site">
        <position height="30" line="Show">494</position>
        <text color="51,255,255" direction="TopRight" size="14">S494</text>
    </component>
    <component type="site">
        <position height="30" line="Hide">269</position>
        <text color="255,255,255" direction="TopLeft" size="12">S269</text>
    </component>
    <component type="site">
        <position height="30" line="Show">471</position>
        <text color="0,153,153" direction="Bottom" size="14">S471</text>
    </component>
    <component type="site">
        <position height="30" line="Show">341</position>
        <text color="255,102,102" direction="TopRight" size="14">Y341</text>
    </component>
    <component type="domain">
        <start direction="Up">56</start>
        <end direction="Up">131</end>
        <name color="255,204,102" direction="Center" size="14">RBD</name>
    </component>
</project>
