# Supplementary material for: Specification, annotation, visualization and simulation of a large rule-based model for ERBB receptor signaling
Source: BMC Syst Biol. 2012 Aug 22;6:107. doi: 10.1186/1752-0509-6-107 (PMC3485121; doi:10.1186/1752-0509-6-107)
Supplement: Additional file 2 — ModelGuideWiki.zip. This archive file provides a copy of the files available online (https://modeling.tgen.org). These files serve to annotate the model. (ZIP 759 kb) [file 1752-0509-6-107-S2.zip › ModelGuideWiki/DOGS/DOG source files/Sos1.XML]

<?xml version="1.0" encoding="UTF-8"?>
<project version="DOG 1.0">
    <component type="protein">
        <length color="204,204,204" height="30" size="12">1333</length>
    </component>
    <component type="note">
        <text color="0,0,0" direction="Up" height="75" size="24" style="Bold">Sos1</text>
    </component>
    <component type="domain">
        <start direction="Down">200</start>
        <end direction="Down">390</end>
        <name color="153,204,255" direction="Center" size="14">DH/RhoGEF</name>
    </component>
    <component type="domain">
        <start direction="Down">444</start>
        <end direction="Down">548</end>
        <name color="153,153,255" direction="Center" size="14">PH</name>
    </component>
    <component type="domain">
        <start direction="Up">597</start>
        <end direction="Down">741</end>
        <name color="102,255,102" direction="Center" size="14">REM</name>
    </component>
    <component type="domain">
        <start direction="Up">780</start>
        <end direction="Down">1019</end>
        <name color="204,255,51" direction="Center" size="14">RasGEF</name>
    </component>
    <component type="site">
        <position height="30" line="Show">1132</position>
        <text color="0,204,204" direction="TopLeft" size="12">S1132</text>
    </component>
    <component type="site">
        <position height="30" line="Show">1167</position>
        <text color="0,204,204" direction="Top" size="12">S1167</text>
    </component>
    <component type="site">
        <position height="30" line="Show">1178</position>
        <text color="0,204,204" direction="TopRight" size="12">S1178</text>
    </component>
    <component type="site">
        <position height="30" line="Show">1193</position>
        <text color="0,204,204" direction="BottomRight" size="12">S1193</text>
    </component>
    <component type="site">
        <position height="30" line="Show">1151</position>
        <text color="0,0,255" direction="BottomLeft" size="10">PPVPPR</text>
    </component>
    <component type="site">
        <position height="30" line="Show">1179</position>
        <text color="0,0,255" direction="Bottom" size="10">PPAIPPR</text>
    </component>
    <component type="site">
        <position height="60" line="Show">1211</position>
        <text color="0,0,255" direction="Top" size="10">PPLLPPR</text>
    </component>
    <component type="site">
        <position height="5" line="Show">1290</position>
        <text color="0,0,255" direction="Top" size="10">PPVPPR</text>
    </component>
</project>
